# Supplementary material for: An improved organotypic cell culture system to study tissue-resident macrophages ex vivo
Source: Cell Rep Methods. 2022 Jul 26;2(8):100260. doi: 10.1016/j.crmeth.2022.100260 (PMC9421540; doi:10.1016/j.crmeth.2022.100260)
Supplement: Table S1. Differentially regulated genes of cultured TRM-LCs and ex vivo isolated TRMs of the respective organs, related to Figure 4 — The first column indicates whether the genes are UP in ex vivo, UP in in vitro, or shared (NOT significantly regulated). Each cell type is presented and compared (in vitro versus ex vivo) in a separate sheet. [file mmc2.xlsx]

## Sheet: MG_ex-MG_in
DEGs	ensembl	entrez	symbol	gene.name	logFC	AveExpr	t	P.Value	adj.P.Val	B
Ex.vivo	ENSMUSG00000036353	70839	P2ry12	purinergic receptor P2Y, G-protein coupled 12	8.87767	7.90504	78.2405	9.68385e-10	3.28342e-06	11.716
Ex.vivo	ENSMUSG00000104918				10.6662	-0.7447	75.2168	1.20779e-09	3.28342e-06	10.1865
Ex.vivo	ENSMUSG00000038235	16456	F11r	F11 receptor	4.94088	7.56169	69.5606	1.87188e-09	3.28342e-06	12.301
In.vitro	ENSMUSG00000062345	18788	Serpinb2	serine (or cysteine) peptidase inhibitor, clade B, member 2	-12.8299	-0.68103	-68.3103	2.07217e-09	3.28342e-06	9.73802
In.vitro	ENSMUSG00000011008	68279	Mcoln2	mucolipin 2	-11.9719	-0.151708	-67.8151	2.1584e-09	3.28342e-06	9.9843
In.vitro	ENSMUSG00000022150	13132	Dab2	disabled 2, mitogen-responsive phosphoprotein	-5.07767	7.39422	-66.1524	2.48053e-09	3.28342e-06	12.0964
In.vitro	ENSMUSG00000001131	21857	Timp1	tissue inhibitor of metalloproteinase 1	-11.9256	-0.135892	-64.6998	2.80917e-09	3.28342e-06	9.73743
In.vitro	ENSMUSG00000002020	16997	Ltbp2	latent transforming growth factor beta binding protein 2	-11.8311	-0.262738	-64.1058	2.95817e-09	3.28342e-06	9.71811
Ex.vivo	ENSMUSG00000025573	77727	6030468B19Rik	RIKEN cDNA 6030468B19 gene	9.86131	-1.13503	63.9716	2.99311e-09	3.28342e-06	9.85149
In.vitro	ENSMUSG00000002992	11813	Apoc2	apolipoprotein C-II	-11.6665	-0.417462	-63.9039	3.01091e-09	3.28342e-06	9.75685
In.vitro	ENSMUSG00000074743	21824	Thbd	thrombomodulin	-11.5856	0.154722	-63.8283	3.03097e-09	3.28342e-06	9.77804
In.vitro	ENSMUSG00000060131	241633	Atp8b4	ATPase, class I, type 8B, member 4	-11.6935	-0.481523	-63.3748	3.1545e-09	3.28342e-06	9.70117
In.vitro	ENSMUSG00000028364	21923	Tnc	tenascin C	-11.7211	-0.440542	-63.1275	3.22438e-09	3.28342e-06	9.66989
In.vitro	ENSMUSG00000026042	12832	Col5a2	collagen, type V, alpha 2	-11.778	-0.700526	-62.6031	3.37866e-09	3.28342e-06	9.60383
Ex.vivo	ENSMUSG00000030737	101488	Slco2b1	solute carrier organic anion transporter family, member 2b1	8.54314	7.13705	62.1976	3.50394e-09	3.28342e-06	11.1045
In.vitro	ENSMUSG00000020598	319504	Nrcam	neuronal cell adhesion molecule	-11.1043	-0.561525	-61.1836	3.84195e-09	3.28342e-06	9.70876
In.vitro	ENSMUSG00000005397	18073	Nid1	nidogen 1	-12.3893	-1.43799	-60.7416	4.0012e-09	3.28342e-06	9.22883
Ex.vivo	ENSMUSG00000022376	11514	Adcy8	adenylate cyclase 8	9.91076	-1.14698	60.7126	4.01195e-09	3.28342e-06	9.53978
Ex.vivo	ENSMUSG00000054675	231633	Tmem119	transmembrane protein 119	8.92285	7.75917	60.5531	4.07152e-09	3.28342e-06	10.9157
Ex.vivo	ENSMUSG00000021556	105348	Golm1	golgi membrane protein 1	4.68415	8.30285	60.4015	4.12909e-09	3.28342e-06	11.7503
In.vitro	ENSMUSG00000000440	19016	Pparg	peroxisome proliferator activated receptor gamma	-11.261	-0.999498	-60.3775	4.13829e-09	3.28342e-06	9.58007
In.vitro	ENSMUSG00000099398	383435	Ms4a14	membrane-spanning 4-domains, subfamily A, member 14	-10.7832	-0.968195	-60.1856	4.21276e-09	3.28342e-06	9.72981
In.vitro	ENSMUSG00000028031	56811	Dkk2	dickkopf WNT signaling pathway inhibitor 2	-11.0831	-0.615249	-59.9205	4.31826e-09	3.28342e-06	9.59972
In.vitro	ENSMUSG00000027832	19288	Ptx3	pentraxin related gene	-11.3553	-0.908132	-59.6239	4.43999e-09	3.28342e-06	9.47721
Ex.vivo	ENSMUSG00000018593	20692	Sparc	secreted acidic cysteine rich glycoprotein	4.32099	9.55156	59.2762	4.58788e-09	3.28342e-06	11.5636
In.vitro	ENSMUSG00000046186	235505	Cd109	CD109 antigen	-10.516	-0.885137	-59.1929	4.62417e-09	3.28342e-06	9.73169
In.vitro	ENSMUSG00000039997	15950	Ifi203	interferon activated gene 203	-10.9871	-1.05264	-58.81	4.79536e-09	3.28342e-06	9.52896
In.vitro	ENSMUSG00000024087	13078	Cyp1b1	cytochrome P450, family 1, subfamily b, polypeptide 1	-11.0971	-0.786036	-58.7475	4.82399e-09	3.28342e-06	9.48448
Ex.vivo	ENSMUSG00000091472	100042235	Gm3739	predicted gene 3739	9.34494	-1.33363	58.56	4.91115e-09	3.28342e-06	9.56687
In.vitro	ENSMUSG00000028494	11520	Plin2	perilipin 2	-4.88677	7.49878	-58.4204	4.9773e-09	3.28342e-06	11.7251
Ex.vivo	ENSMUSG00000086491				8.85472	-1.66113	57.6358	5.36892e-09	3.28342e-06	9.3163
Ex.vivo	ENSMUSG00000036362	74191	P2ry13	purinergic receptor P2Y, G-protein coupled 13	6.62585	7.71417	57.5778	5.39928e-09	3.28342e-06	11.4028
In.vitro	ENSMUSG00000032374	26432	Plod2	procollagen lysine, 2-oxoglutarate 5-dioxygenase 2	-10.5055	-0.471995	-57.4513	5.4662e-09	3.28342e-06	9.56869
In.vitro	ENSMUSG00000085761	78917	4930455G09Rik	RIKEN cDNA 4930455G09 gene	-10.4707	-1.28481	-57.1301	5.64063e-09	3.28342e-06	9.54979
Ex.vivo	ENSMUSG00000020092	27355	Pald1	phosphatase domain containing, paladin 1	4.77456	6.89164	56.7623	5.84839e-09	3.28342e-06	11.3797
In.vitro	ENSMUSG00000090523	71683	Gypc	glycophorin C	-10.6038	-0.801639	-56.6644	5.90521e-09	3.28342e-06	9.45679
In.vitro	ENSMUSG00000056737	12332	Capg	capping protein (actin filament), gelsolin-like	-4.64484	7.38715	-56.6267	5.92731e-09	3.28342e-06	11.5257
In.vitro	ENSMUSG00000021701	20620	Plk2	polo like kinase 2	-7.58348	4.61595	-56.5393	5.97881e-09	3.28342e-06	10.4932
In.vitro	ENSMUSG00000032294	18746	Pkm	pyruvate kinase, muscle	-3.58254	9.55379	-56.4429	6.03625e-09	3.28342e-06	11.5943
In.vitro	ENSMUSG00000023067	12575	Cdkn1a	cyclin-dependent kinase inhibitor 1A (P21)	-5.37657	6.54765	-55.6792	6.51483e-09	3.28342e-06	11.5073
In.vitro	ENSMUSG00000005054	13014	Cstb	cystatin B	-3.96163	7.18291	-55.2217	6.82296e-09	3.28342e-06	11.3991
In.vitro	ENSMUSG00000037992	19401	Rara	retinoic acid receptor, alpha	-10.2621	-1.13278	-54.895	7.05356e-09	3.28342e-06	9.40153
In.vitro	ENSMUSG00000029377	13874	Ereg	epiregulin	-10.7725	-1.17905	-54.8514	7.085e-09	3.28342e-06	9.21562
In.vitro	ENSMUSG00000032766	66066	Gng11	guanine nucleotide binding protein (G protein), gamma 11	-10.4009	-1.02391	-54.6875	7.20477e-09	3.28342e-06	9.33081
In.vitro	ENSMUSG00000059108	213002	Ifitm6	interferon induced transmembrane protein 6	-10.2596	-1.10356	-54.3961	7.42357e-09	3.28342e-06	9.35151
Ex.vivo	ENSMUSG00000036040	77794	Adamtsl2	ADAMTS-like 2	9.10572	-1.51523	54.3918	7.42687e-09	3.28342e-06	9.25281
Ex.vivo	ENSMUSG00000027848	99543	Olfml3	olfactomedin-like 3	6.33041	8.60603	54.2271	7.55412e-09	3.28342e-06	11.3376
Ex.vivo	ENSMUSG00000076621	777648	Ighj1	immunoglobulin heavy joining 1	9.08336	-1.50896	54.0635	7.683e-09	3.28342e-06	9.22823
Ex.vivo	ENSMUSG00000040229	23890	Gpr34	G protein-coupled receptor 34	5.26774	8.17984	53.6427	8.02668e-09	3.28342e-06	11.1373
In.vitro	ENSMUSG00000052485	380863	Tmem171	transmembrane protein 171	-10.0837	-0.987532	-53.633	8.03487e-09	3.28342e-06	9.33578
In.vitro	ENSMUSG00000024661	14319	Fth1	ferritin heavy polypeptide 1	-4.72341	12.4193	-53.4268	8.21002e-09	3.28342e-06	11.0811
In.vitro	ENSMUSG00000042265	58217	Trem1	triggering receptor expressed on myeloid cells 1	-10.4661	-1.79314	-53.3703	8.25885e-09	3.28342e-06	9.17154
Ex.vivo	ENSMUSG00000033192	270084	Lpcat2	lysophosphatidylcholine acyltransferase 2	4.04484	8.78607	53.1882	8.41843e-09	3.28342e-06	11.3728
In.vitro	ENSMUSG00000001119	12833	Col6a1	collagen, type VI, alpha 1	-11.5673	-1.795	-53.1734	8.43157e-09	3.28342e-06	8.76554
In.vitro	ENSMUSG00000029661	12843	Col1a2	collagen, type I, alpha 2	-10.9841	2.2795	-52.8896	8.68809e-09	3.28342e-06	9.00772
In.vitro	ENSMUSG00000011256	11492	Adam19	a disintegrin and metallopeptidase domain 19 (meltrin beta)	-10.1686	-1.10835	-52.6989	8.86561e-09	3.28342e-06	9.20726
In.vitro	ENSMUSG00000029371	20311	Cxcl5	chemokine (C-X-C motif) ligand 5	-10.0492	-0.905453	-52.6524	8.90961e-09	3.28342e-06	9.24525
In.vitro	ENSMUSG00000022661	17470	Cd200	CD200 antigen	-9.76387	-1.06406	-52.3391	9.21242e-09	3.28342e-06	9.31499
Ex.vivo	ENSMUSG00000027224	213696	Duoxa1	dual oxidase maturation factor 1	8.6127	-1.79883	52.1814	9.36943e-09	3.28342e-06	9.2256
Ex.vivo	ENSMUSG00000023150	117198	Ivns1abp	influenza virus NS1A binding protein	3.82175	9.30232	51.911	9.64597e-09	3.28342e-06	11.2556
In.vitro	ENSMUSG00000023951	22339	Vegfa	vascular endothelial growth factor A	-7.78347	5.07367	-51.7709	9.79305e-09	3.28342e-06	10.3627
In.vitro	ENSMUSG00000074934	23892	Grem1	gremlin 1, DAN family BMP antagonist	-10.4264	-1.37921	-51.681	9.88885e-09	3.28342e-06	9.00631
In.vitro	ENSMUSG00000044674	14362	Fzd1	frizzled class receptor 1	-9.80086	-1.00975	-51.6408	9.93202e-09	3.28342e-06	9.22666
In.vitro	ENSMUSG00000025854	80752	Fam20c	family with sequence similarity 20, member C	-5.09239	5.9628	-51.6057	9.96987e-09	3.28342e-06	11.0446
In.vitro	ENSMUSG00000079049	380839	Serpinb1c	serine (or cysteine) peptidase inhibitor, clade B, member 1c	-9.96419	-1.258	-51.5831	9.99438e-09	3.28342e-06	9.16141
In.vitro	ENSMUSG00000018906	18452	P4ha2	procollagen-proline, 2-oxoglutarate 4-dioxygenase (proline 4-hydroxylase), alpha II polypeptide	-6.50726	3.71576	-51.488	1.00982e-08	3.28342e-06	9.96496
In.vitro	ENSMUSG00000005413	15368	Hmox1	heme oxygenase 1	-4.95925	7.04773	-51.3783	1.02196e-08	3.28342e-06	11.1373
Ex.vivo	ENSMUSG00000103223				8.40537	-1.65881	51.2264	1.03904e-08	3.28342e-06	9.20929
In.vitro	ENSMUSG00000025044	20288	Msr1	macrophage scavenger receptor 1	-7.58519	4.88706	-51.196	1.0425e-08	3.28342e-06	10.3905
Ex.vivo	ENSMUSG00000051504	233274	Siglech	sialic acid binding Ig-like lectin H	15.6007	4.04495	50.9412	1.07203e-08	3.29997e-06	7.47319
Ex.vivo	ENSMUSG00000034009	381489	Rxfp1	relaxin/insulin-like family peptide receptor 1	8.67695	-1.71435	50.7571	1.09399e-08	3.29997e-06	9.04445
Ex.vivo	ENSMUSG00000039911	74646	Spsb1	splA/ryanodine receptor domain and SOCS box containing 1	4.30851	5.71305	50.6197	1.11071e-08	3.29997e-06	10.6278
In.vitro	ENSMUSG00000020176	14783	Grb10	growth factor receptor bound protein 10	-10.3839	-1.53674	-50.1985	1.16392e-08	3.29997e-06	8.85918
Ex.vivo	ENSMUSG00000090019	16205	Gimap1	GTPase, IMAP family member 1	10.4726	0.0226684	50.1745	1.16703e-08	3.29997e-06	8.59422
In.vitro	ENSMUSG00000022146	18414	Osmr	oncostatin M receptor	-10.2233	-1.46136	-50.0275	1.18636e-08	3.29997e-06	8.89754
In.vitro	ENSMUSG00000068220	16852	Lgals1	lectin, galactose binding, soluble 1	-9.69093	5.52366	-50.0023	1.18973e-08	3.29997e-06	10.2018
Ex.vivo	ENSMUSG00000091418				8.25248	-1.96635	49.8679	1.20779e-08	3.29997e-06	9.12359
In.vitro	ENSMUSG00000029373	56744	Pf4	platelet factor 4	-7.97722	2.92245	-49.8075	1.21601e-08	3.29997e-06	9.28884
Ex.vivo	ENSMUSG00000021600	77166	8030423J24Rik	RIKEN cDNA 8030423J24 gene	8.31282	-1.93734	49.7919	1.21814e-08	3.29997e-06	9.10496
In.vitro	ENSMUSG00000018604	21386	Tbx3	T-box 3	-10.1417	-1.46637	-49.6253	1.24122e-08	3.29997e-06	8.88176
In.vitro	ENSMUSG00000054150	212073	Syne3	spectrin repeat containing, nuclear envelope family member 3	-9.35348	-1.6763	-49.5087	1.25767e-08	3.29997e-06	9.15408
In.vitro	ENSMUSG00000029994	11746	Anxa4	annexin A4	-3.88443	6.90797	-49.4684	1.26342e-08	3.29997e-06	10.8562
In.vitro	ENSMUSG00000026674	18214	Ddr2	discoidin domain receptor family, member 2	-10.1831	-1.51074	-49.4588	1.26479e-08	3.29997e-06	8.8482
In.vitro	ENSMUSG00000034394	16878	Lif	leukemia inhibitory factor	-9.87967	-1.32376	-49.3842	1.27553e-08	3.29997e-06	8.94894
In.vitro	ENSMUSG00000021214	105349	Akr1c18	aldo-keto reductase family 1, member C18	-10.0232	-1.44491	-49.2252	1.29877e-08	3.30834e-06	8.87923
In.vitro	ENSMUSG00000053219	379043	Raet1e	retinoic acid early transcript 1E	-9.84891	-1.5004	-49.083	1.31997e-08	3.30834e-06	8.92594
In.vitro	ENSMUSG00000020340	76884	Cyfip2	cytoplasmic FMR1 interacting protein 2	-8.8906	1.68261	-49.0534	1.32443e-08	3.30834e-06	8.87019
Ex.vivo	ENSMUSG00000034792	14676	Gna15	guanine nucleotide binding protein, alpha 15	4.62303	6.48049	48.7606	1.36959e-08	3.35593e-06	10.6683
In.vitro	ENSMUSG00000020241	12834	Col6a2	collagen, type VI, alpha 2	-10.959	-1.96655	-48.5877	1.39709e-08	3.35593e-06	8.47421
Ex.vivo	ENSMUSG00000043323	381668	Fbrsl1	fibrosin-like 1	3.63483	6.09182	48.587	1.39721e-08	3.35593e-06	10.6749
In.vitro	ENSMUSG00000038943	233406	Prc1	protein regulator of cytokinesis 1	-5.83543	3.20586	-48.4748	1.4154e-08	3.35593e-06	9.846
In.vitro	ENSMUSG00000043091	22146	Tuba1c	tubulin, alpha 1C	-4.38968	4.49408	-48.3804	1.43094e-08	3.35593e-06	10.6179
In.vitro	ENSMUSG00000053101	353346	Gpr141	G protein-coupled receptor 141	-9.64341	-1.54454	-48.2029	1.46069e-08	3.35593e-06	8.89947
In.vitro	ENSMUSG00000009654	18302	Oit3	oncoprotein induced transcript 3	-9.16502	-1.6608	-48.1112	1.47634e-08	3.35593e-06	9.06324
In.vitro	ENSMUSG00000049001	68169	Ndnf	neuron-derived neurotrophic factor	-9.32334	-2.06694	-48.0847	1.4809e-08	3.35593e-06	8.89829
Ex.vivo	ENSMUSG00000105219				7.66372	-2.24672	47.9859	1.49805e-08	3.35593e-06	8.98731
In.vitro	ENSMUSG00000040280	407790	Ndufa4l2	Ndufa4, mitochondrial complex associated like 2	-10.0898	-1.62231	-47.9542	1.5036e-08	3.35593e-06	8.70946
Ex.vivo	ENSMUSG00000043505	317757	Gimap5	GTPase, IMAP family member 5	8.32558	-2.07682	47.8989	1.51335e-08	3.35593e-06	8.86819
Ex.vivo	ENSMUSG00000069763	67888	Tmem100	transmembrane protein 100	5.73922	3.9209	47.7501	1.53994e-08	3.36353e-06	9.97837
In.vitro	ENSMUSG00000052459	11964	Atp6v1a	ATPase, H+ transporting, lysosomal V1 subunit A	-3.28372	7.72182	-47.6346	1.56096e-08	3.36353e-06	10.6698
In.vitro	ENSMUSG00000025790	108116	Slco3a1	solute carrier organic anion transporter family, member 3a1	-8.70439	-1.24968	-47.6223	1.56321e-08	3.36353e-06	9.17531
Ex.vivo	ENSMUSG00000040339	329739	Fam102b	family with sequence similarity 102, member B	3.30305	7.69773	47.4122	1.60238e-08	3.41401e-06	10.6207
Ex.vivo	ENSMUSG00000045636	102103	Mtus1	mitochondrial tumor suppressor 1	4.59316	6.63024	47.2452	1.63435e-08	3.42401e-06	10.5656
In.vitro	ENSMUSG00000049119	242297	Fam110b	family with sequence similarity 110, member B	-9.49204	-1.54514	-47.2234	1.63858e-08	3.42401e-06	8.84001
Ex.vivo	ENSMUSG00000028976	56485	Slc2a5	solute carrier family 2 (facilitated glucose transporter), member 5	10.8578	4.85866	47.1203	1.65874e-08	3.43313e-06	8.41337
In.vitro	ENSMUSG00000032725	14276	Folr2	folate receptor 2 (fetal)	-6.06065	3.69364	-46.8656	1.70985e-08	3.48699e-06	9.76453
Ex.vivo	ENSMUSG00000030474	83382	Siglece	sialic acid binding Ig-like lectin E	5.12309	4.57333	46.8313	1.71686e-08	3.48699e-06	10.1036
In.vitro	ENSMUSG00000031538	18791	Plat	plasminogen activator, tissue	-9.9599	-1.70486	-46.6252	1.75978e-08	3.54106e-06	8.59958
Ex.vivo	ENSMUSG00000076618	777656	Ighj4	immunoglobulin heavy joining 4	7.95575	-2.14445	46.3489	1.81931e-08	3.56351e-06	8.84068
In.vitro	ENSMUSG00000022754	56277	Tmem45a	transmembrane protein 45a	-10.1022	-1.82498	-46.2374	1.84399e-08	3.56351e-06	8.50192
In.vitro	ENSMUSG00000031502	12826	Col4a1	collagen, type IV, alpha 1	-9.05384	-1.21346	-46.2369	1.84411e-08	3.56351e-06	8.88233
Ex.vivo	ENSMUSG00000028610	56296	Dmrtb1	DMRT-like family B with proline-rich C-terminal, 1	8.24817	-2.03874	46.167	1.8598e-08	3.56351e-06	8.69544
In.vitro	ENSMUSG00000028194	69219	Ddah1	dimethylarginine dimethylaminohydrolase 1	-9.89025	-1.74155	-46.0886	1.87757e-08	3.56351e-06	8.56019
Ex.vivo	ENSMUSG00000047250	19224	Ptgs1	prostaglandin-endoperoxide synthase 1	3.83755	8.8249	46.076	1.88044e-08	3.56351e-06	10.5294
In.vitro	ENSMUSG00000027907	20195	S100a11	S100 calcium binding protein A11	-5.95949	2.92688	-46.053	1.88572e-08	3.56351e-06	9.4716
In.vitro	ENSMUSG00000090958	434215	Lrrc32	leucine rich repeat containing 32	-9.14631	-1.32205	-45.8603	1.93048e-08	3.61665e-06	8.80289
Ex.vivo	ENSMUSG00000039084	12643	Chad	chondroadherin	7.92611	-2.10386	45.5972	1.99367e-08	3.68423e-06	8.76206
In.vitro	ENSMUSG00000021253	21809	Tgfb3	transforming growth factor, beta 3	-8.75787	-1.50726	-45.5695	2.00045e-08	3.68423e-06	8.90986
In.vitro	ENSMUSG00000029378	11839	Areg	amphiregulin	-9.40276	-1.55299	-45.2667	2.07651e-08	3.79217e-06	8.63664
In.vitro	ENSMUSG00000009281	71660	Rarres2	retinoic acid receptor responder (tazarotene induced) 2	-10.4188	-2.06528	-45.1531	2.10592e-08	3.7964e-06	8.2567
Ex.vivo	ENSMUSG00000021087	104001	Rtn1	reticulon 1	6.04329	4.46504	45.1231	2.11377e-08	3.7964e-06	9.70386
Ex.vivo	ENSMUSG00000041642	16565	Kif21b	kinesin family member 21B	3.09525	5.84213	44.9958	2.14744e-08	3.82526e-06	10.4513
Ex.vivo	ENSMUSG00000031665	58198	Sall1	spalt like transcription factor 1	8.73077	5.79835	44.8026	2.19978e-08	3.88664e-06	10.0081
In.vitro	ENSMUSG00000032204	64008	Aqp9	aquaporin 9	-9.20789	-2.26315	-44.6953	2.22951e-08	3.90739e-06	8.63694
In.vitro	ENSMUSG00000057841	19951	Rpl32	ribosomal protein L32	-2.97315	6.93501	-44.5811	2.26165e-08	3.93202e-06	10.3702
Ex.vivo	ENSMUSG00000037926	237860	Ssh2	slingshot protein phosphatase 2	3.68208	7.63221	44.5075	2.28266e-08	3.93705e-06	10.3539
Ex.vivo	ENSMUSG00000034255	544817	Arhgap27	Rho GTPase activating protein 27	3.70599	6.42063	44.3154	2.33859e-08	3.95475e-06	10.2155
In.vitro	ENSMUSG00000001128	18636	Cfp	complement factor properdin	-9.19072	4.36636	-44.2937	2.34502e-08	3.95475e-06	9.56041
In.vitro	ENSMUSG00000020467	216616	Efemp1	epidermal growth factor-containing fibulin-like extracellular matrix protein 1	-9.16992	-1.54735	-44.2627	2.35423e-08	3.95475e-06	8.59662
Ex.vivo	ENSMUSG00000018381	66610	Abi3	ABI gene family, member 3	5.04933	4.95571	44.1505	2.38789e-08	3.95475e-06	10.1237
In.vitro	ENSMUSG00000053040	68318	Aph1c	aph1 homolog C, gamma secretase subunit	-4.25624	3.82436	-44.1194	2.39734e-08	3.95475e-06	9.91987
In.vitro	ENSMUSG00000020601	217410	Trib2	tribbles pseudokinase 2	-9.46627	-1.75864	-44.1037	2.40211e-08	3.95475e-06	8.46852
In.vitro	ENSMUSG00000026586	18933	Prrx1	paired related homeobox 1	-10.3295	-2.17131	-43.7869	2.50098e-08	4.00885e-06	8.11749
In.vitro	ENSMUSG00000030218	17313	Mgp	matrix Gla protein	-8.97518	-1.50743	-43.6974	2.5298e-08	4.00885e-06	8.59626
Ex.vivo	ENSMUSG00000027447	13010	Cst3	cystatin C	3.48981	12.4228	43.5837	2.56693e-08	4.00885e-06	10.1967
In.vitro	ENSMUSG00000020427	16009	Igfbp3	insulin-like growth factor binding protein 3	-10.3216	-2.2011	-43.492	2.59737e-08	4.00885e-06	8.08271
Ex.vivo	ENSMUSG00000105368				7.67168	-2.26765	43.4726	2.60386e-08	4.00885e-06	8.60394
In.vitro	ENSMUSG00000061878	20698	Sphk1	sphingosine kinase 1	-8.67747	-1.4265	-43.429	2.61853e-08	4.00885e-06	8.67117
Ex.vivo	ENSMUSG00000072618	100038735	Gm10384	predicted gene 10384	8.11087	-0.120112	43.362	2.64126e-08	4.00885e-06	8.35501
Ex.vivo	ENSMUSG00000048163	20345	Selplg	selectin, platelet (p-selectin) ligand	4.33375	10.293	43.3251	2.65386e-08	4.00885e-06	10.2947
Ex.vivo	ENSMUSG00000056476	329650	Med12l	mediator complex subunit 12-like	6.66302	3.36899	43.3161	2.65696e-08	4.00885e-06	9.22029
In.vitro	ENSMUSG00000059901	237360	Adamts14	a disintegrin-like and metallopeptidase (reprolysin type) with thrombospondin type 1 motif, 14	-9.14018	-1.66313	-43.2894	2.66613e-08	4.00885e-06	8.48361
Ex.vivo	ENSMUSG00000031785	14766	Adgrg1	adhesion G protein-coupled receptor G1	7.92839	6.6189	43.2858	2.66738e-08	4.00885e-06	9.83159
In.vitro	ENSMUSG00000026809	69987	Spaca9	sperm acrosome associated 9	-8.81385	-1.89838	-43.2826	2.66849e-08	4.00885e-06	8.60227
In.vitro	ENSMUSG00000020642	108089	Rnf144a	ring finger protein 144A	-8.71822	-1.41933	-43.2571	2.67728e-08	4.00885e-06	8.6341
Ex.vivo	ENSMUSG00000085095				8.02087	-1.67188	43.0806	2.73922e-08	4.00885e-06	8.26266
In.vitro	ENSMUSG00000056481	70445	Cd248	CD248 antigen, endosialin	-10.1683	-2.17007	-43.0703	2.74291e-08	4.00885e-06	8.08323
In.vitro	ENSMUSG00000030116	50530	Mfap5	microfibrillar associated protein 5	-9.19317	-1.73198	-43.0609	2.74627e-08	4.00885e-06	8.43477
In.vitro	ENSMUSG00000030772	50781	Dkk3	dickkopf WNT signaling pathway inhibitor 3	-9.18156	-1.70517	-43.0105	2.76431e-08	4.00885e-06	8.43249
In.vitro	ENSMUSG00000054510	329436	Gm14461	predicted gene 14461	-8.5648	-1.92845	-42.9997	2.7682e-08	4.00885e-06	8.65721
Ex.vivo	ENSMUSG00000056608	109151	Chd9	chromodomain helicase DNA binding protein 9	3.24505	5.70852	42.952	2.78546e-08	4.00885e-06	10.0989
Ex.vivo	ENSMUSG00000032035	23871	Ets1	E26 avian leukemia oncogene 1, 5' domain	3.14685	6.46031	42.8179	2.8346e-08	4.05273e-06	10.1738
In.vitro	ENSMUSG00000029455	11669	Aldh2	aldehyde dehydrogenase 2, mitochondrial	-3.39859	7.22356	-42.6522	2.89678e-08	4.09753e-06	10.1486
Ex.vivo	ENSMUSG00000059895	19245	Ptp4a3	protein tyrosine phosphatase 4a3	2.91357	6.35669	42.6341	2.90364e-08	4.09753e-06	10.1877
Ex.vivo	ENSMUSG00000058925	75444	Ccdc192	coiled-coil domain containing 192	7.23653	-2.45815	42.5248	2.94567e-08	4.13002e-06	8.62114
Ex.vivo	ENSMUSG00000023008	22379	Fmnl3	formin-like 3	2.64416	7.69633	42.4744	2.96527e-08	4.13085e-06	10.1986
Ex.vivo	ENSMUSG00000043592	76589	Unc5cl	unc-5 family C-terminal like	7.54332	-2.32265	42.353	3.01312e-08	4.17077e-06	8.51306
In.vitro	ENSMUSG00000009687	18301	Fxyd5	FXYD domain-containing ion transport regulator 5	-6.94079	5.72582	-42.2902	3.03827e-08	4.17295e-06	9.95198
Ex.vivo	ENSMUSG00000052142	320484	Rasal3	RAS protein activator like 3	3.7722	7.24723	42.22	3.06664e-08	4.17295e-06	10.0741
Ex.vivo	ENSMUSG00000005360	20512	Slc1a3	solute carrier family 1 (glial high affinity glutamate transporter), member 3	5.2238	5.16578	42.2061	3.0723e-08	4.17295e-06	9.35985
In.vitro	ENSMUSG00000039476	20204	Prrx2	paired related homeobox 2	-9.1037	-1.76636	-42.1386	3.09994e-08	4.18434e-06	8.34688
In.vitro	ENSMUSG00000031246	56726	Sh3bgrl	SH3-binding domain glutamic acid-rich protein like	-6.04522	5.43036	-41.8051	3.24084e-08	4.34753e-06	9.8794
In.vitro	ENSMUSG00000023456	21991	Tpi1	triosephosphate isomerase 1	-3.5501	8.45695	-41.7093	3.28271e-08	4.37668e-06	10.1025
In.vitro	ENSMUSG00000063060	20680	Sox7	SRY (sex determining region Y)-box 7	-8.37729	-1.90947	-41.558	3.35009e-08	4.42138e-06	8.5361
In.vitro	ENSMUSG00000019852	215821	Arfgef3	ARFGEF family member 3	-8.49927	-1.85151	-41.5429	3.35693e-08	4.42138e-06	8.48923
In.vitro	ENSMUSG00000037379	100689	Spon2	spondin 2, extracellular matrix protein	-9.69982	-2.16466	-41.4633	3.39313e-08	4.44213e-06	8.04018
Ex.vivo	ENSMUSG00000042451	53311	Mybph	myosin binding protein H	7.70404	-2.22356	41.3625	3.43965e-08	4.47608e-06	8.31305
Ex.vivo	ENSMUSG00000082286				2.98686	7.13489	41.0607	3.58349e-08	4.6302e-06	9.94262
In.vitro	ENSMUSG00000015340	13058	Cybb	cytochrome b-245, beta polypeptide	-8.06005	5.62979	-40.9879	3.61924e-08	4.6302e-06	9.71204
Ex.vivo	ENSMUSG00000106032				7.39238	-2.35891	40.9581	3.63399e-08	4.6302e-06	8.39062
In.vitro	ENSMUSG00000017737	17395	Mmp9	matrix metallopeptidase 9	-8.2693	-1.40978	-40.9393	3.64331e-08	4.6302e-06	8.49222
In.vitro	ENSMUSG00000050957	27356	Insl6	insulin-like 6	-8.10452	-0.632848	-40.8312	3.69759e-08	4.64894e-06	8.46509
In.vitro	ENSMUSG00000063229	16828	Ldha	lactate dehydrogenase A	-3.45186	9.26974	-40.7837	3.72175e-08	4.64894e-06	9.94621
Ex.vivo	ENSMUSG00000028859	12986	Csf3r	colony stimulating factor 3 receptor (granulocyte)	3.1585	7.85156	40.7828	3.72223e-08	4.64894e-06	9.90834
Ex.vivo	ENSMUSG00000023764	78887	Sfi1	Sfi1 homolog, spindle assembly associated (yeast)	3.54465	5.7822	40.6647	3.7831e-08	4.69796e-06	9.85137
Ex.vivo	ENSMUSG00000026657	209630	Frmd4a	FERM domain containing 4A	3.25713	7.33093	40.4555	3.89382e-08	4.80798e-06	9.90449
In.vitro	ENSMUSG00000019872	57319	Smpdl3a	sphingomyelin phosphodiesterase, acid-like 3A	-3.22803	6.32006	-40.2338	4.01535e-08	4.91475e-06	9.87396
In.vitro	ENSMUSG00000027316	14588	Gfra4	glial cell line derived neurotrophic factor family receptor alpha 4	-7.89206	-1.81216	-40.2055	4.0312e-08	4.91475e-06	8.56728
Ex.vivo	ENSMUSG00000053580	77097	Tanc2	tetratricopeptide repeat, ankyrin repeat and coiled-coil containing 2	4.36691	7.50868	40.1754	4.04813e-08	4.91475e-06	9.86184
In.vitro	ENSMUSG00000007682	13371	Dio2	deiodinase, iodothyronine, type II	-8.11376	-1.5522	-40.1183	4.08043e-08	4.92644e-06	8.4365
In.vitro	ENSMUSG00000031391	16728	L1cam	L1 cell adhesion molecule	-8.49927	-1.84916	-39.935	4.1863e-08	5.01004e-06	8.26938
Ex.vivo	ENSMUSG00000096931				7.27688	-2.48968	39.9129	4.19927e-08	5.01004e-06	8.29575
Ex.vivo	ENSMUSG00000000562	11542	Adora3	adenosine A3 receptor	5.96564	3.59098	39.8131	4.25847e-08	5.01004e-06	8.52584
Ex.vivo	ENSMUSG00000054263	16880	Lifr	LIF receptor alpha	3.971	5.04435	39.8019	4.2652e-08	5.01004e-06	9.73114
Ex.vivo	ENSMUSG00000030287	16439	Itpr2	inositol 1,4,5-triphosphate receptor 2	3.15573	6.06824	39.7642	4.28787e-08	5.01004e-06	9.73283
In.vitro	ENSMUSG00000036545	216725	Adamts2	a disintegrin-like and metallopeptidase (reprolysin type) with thrombospondin type 1 motif, 2	-9.86496	-2.40856	-39.7579	4.29169e-08	5.01004e-06	7.74706
In.vitro	ENSMUSG00000027219	269346	Slc28a2	solute carrier family 28 (sodium-coupled nucleoside transporter), member 2	-8.38623	-1.85105	-39.6992	4.32729e-08	5.01004e-06	8.27792
In.vitro	ENSMUSG00000030695	11674	Aldoa	aldolase A, fructose-bisphosphate	-2.98761	9.84168	-39.6715	4.3442e-08	5.01004e-06	9.82296
Ex.vivo	ENSMUSG00000076620	777654	Ighj2	immunoglobulin heavy joining 2	7.08624	-2.55163	39.6236	4.37365e-08	5.01004e-06	8.33626
In.vitro	ENSMUSG00000026628	11910	Atf3	activating transcription factor 3	-4.21727	6.81679	-39.6108	4.38158e-08	5.01004e-06	9.79125
Ex.vivo	ENSMUSG00000030124	16768	Lag3	lymphocyte-activation gene 3	9.87968	1.36475	39.5608	4.41264e-08	5.01004e-06	6.78567
Ex.vivo	ENSMUSG00000023795				3.06506	5.08152	39.5178	4.43955e-08	5.01004e-06	9.74516
Ex.vivo	ENSMUSG00000021665	15212	Hexb	hexosaminidase B	3.17228	11.5227	39.4944	4.45427e-08	5.01004e-06	9.72392
Ex.vivo	ENSMUSG00000009214	66139	Mymk	myomaker, myoblast fusion factor	10.2511	-0.291981	39.4657	4.47243e-08	5.01004e-06	8.2963
Ex.vivo	ENSMUSG00000047867	231931	Gimap6	GTPase, IMAP family member 6	6.942	2.5184	39.3926	4.51903e-08	5.03629e-06	8.60214
In.vitro	ENSMUSG00000028691	18477	Prdx1	peroxiredoxin 1	-4.54532	8.73099	-39.2803	4.59178e-08	5.07284e-06	9.7676
Ex.vivo	ENSMUSG00000094132	100041306	Gm3264	predicted gene 3264	7.06117	-2.52717	39.27	4.59852e-08	5.07284e-06	8.29698
In.vitro	ENSMUSG00000049719	74306	Prss46	protease, serine 46	-8.27835	-2.14956	-39.1669	4.6666e-08	5.12194e-06	8.24238
Ex.vivo	ENSMUSG00000029581	14086	Fscn1	fascin actin-bundling protein 1	5.43789	6.62823	39.1297	4.69147e-08	5.12337e-06	9.58738
In.vitro	ENSMUSG00000028347	230157	Tmeff1	transmembrane protein with EGF-like and two follistatin-like domains 1	-8.50171	-1.88057	-39.0234	4.76339e-08	5.1291e-06	8.13992
In.vitro	ENSMUSG00000070427	16068	Il18bp	interleukin 18 binding protein	-4.29212	3.12097	-39.0179	4.76712e-08	5.1291e-06	9.2725
In.vitro	ENSMUSG00000055044	54132	Pdlim1	PDZ and LIM domain 1 (elfin)	-8.44458	-1.81184	-39.0173	4.76752e-08	5.1291e-06	8.16003
Ex.vivo	ENSMUSG00000049625	212937	Tifab	TRAF-interacting protein with forkhead-associated domain, family member B	3.45179	7.06398	38.9101	4.84144e-08	5.18297e-06	9.71469
In.vitro	ENSMUSG00000032076	54725	Cadm1	cell adhesion molecule 1	-2.53197	8.14536	-38.8608	4.87589e-08	5.19426e-06	9.70168
In.vitro	ENSMUSG00000004885	12904	Crabp2	cellular retinoic acid binding protein II	-8.89199	-2.04227	-38.7471	4.95644e-08	5.25007e-06	7.9573
In.vitro	ENSMUSG00000021363	17152	Mak	male germ cell-associated kinase	-8.06354	-2.01889	-38.7129	4.98097e-08	5.25007e-06	8.25632
In.vitro	ENSMUSG00000026509	12334	Capn2	calpain 2	-3.85176	5.49839	-38.6501	5.02643e-08	5.25007e-06	9.63218
In.vitro	ENSMUSG00000031506	320139	Ptpn7	protein tyrosine phosphatase, non-receptor type 7	-6.61813	1.34765	-38.6237	5.04563e-08	5.25007e-06	8.34553
In.vitro	ENSMUSG00000069516	17105	Lyz2	lysozyme 2	-6.68324	11.1863	-38.6041	5.05999e-08	5.25007e-06	9.66641
Ex.vivo	ENSMUSG00000042328	192232	Hps4	HPS4, biogenesis of lysosomal organelles complex 3 subunit 2	2.85657	6.68993	38.5395	5.10762e-08	5.25007e-06	9.60867
Ex.vivo	ENSMUSG00000020829	52466	Slc46a1	solute carrier family 46, member 1	2.88713	6.34124	38.4923	5.1427e-08	5.25007e-06	9.59991
In.vitro	ENSMUSG00000029401	80291	Rilpl2	Rab interacting lysosomal protein-like 2	-3.00585	4.82127	-38.4889	5.14523e-08	5.25007e-06	9.62128
In.vitro	ENSMUSG00000027712	11747	Anxa5	annexin A5	-4.38104	7.26628	-38.4701	5.15936e-08	5.25007e-06	9.65119
In.vitro	ENSMUSG00000033740	240690	St18	suppression of tumorigenicity 18	-8.04628	-2.4028	-38.4374	5.18393e-08	5.25007e-06	8.22288
In.vitro	ENSMUSG00000032548	24059	Slco2a1	solute carrier organic anion transporter family, member 2a1	-9.06624	-2.20627	-38.4179	5.19863e-08	5.25007e-06	7.84615
In.vitro	ENSMUSG00000029231	18595	Pdgfra	platelet derived growth factor receptor, alpha polypeptide	-9.21032	-2.22854	-38.3838	5.22456e-08	5.25007e-06	7.78866
In.vitro	ENSMUSG00000033906	108672	Zdhhc15	zinc finger, DHHC domain containing 15	-7.98192	-2.38332	-38.3359	5.26111e-08	5.25007e-06	8.23177
Ex.vivo	ENSMUSG00000022026	380924	Olfm4	olfactomedin 4	7.44051	-2.40989	38.3289	5.26649e-08	5.25007e-06	8.00084
In.vitro	ENSMUSG00000024781	16889	Lipa	lysosomal acid lipase A	-3.62121	9.05344	-38.1979	5.36831e-08	5.30378e-06	9.60689
In.vitro	ENSMUSG00000069833	66395	Ahnak	AHNAK nucleoprotein (desmoyokin)	-9.60272	2.26542	-38.1684	5.39155e-08	5.30378e-06	8.38379
Ex.vivo	ENSMUSG00000106153				6.99587	-2.50164	38.1658	5.39359e-08	5.30378e-06	8.16591
Ex.vivo	ENSMUSG00000022439	64099	Parvg	parvin, gamma	2.85265	7.08975	37.9777	5.54466e-08	5.41557e-06	9.57509
Ex.vivo	ENSMUSG00000032434	67213	Cmtm6	CKLF-like MARVEL transmembrane domain containing 6	2.78076	9.30986	37.9597	5.55937e-08	5.41557e-06	9.54723
Ex.vivo	ENSMUSG00000024381	30948	Bin1	bridging integrator 1	2.55061	8.61956	37.9321	5.58204e-08	5.41557e-06	9.56834
In.vitro	ENSMUSG00000063524	13806	Eno1	enolase 1, alpha non-neuron	-2.20343	8.02626	-37.8028	5.68964e-08	5.49544e-06	9.55242
Ex.vivo	ENSMUSG00000027376	192212	Prom2	prominin 2	7.24614	-2.13335	37.6368	5.83131e-08	5.56195e-06	7.87316
Ex.vivo	ENSMUSG00000102142				7.37439	-2.40232	37.6341	5.83368e-08	5.56195e-06	7.92713
Ex.vivo	ENSMUSG00000022180	50934	Slc7a8	solute carrier family 7 (cationic amino acid transporter, y+ system), member 8	3.47951	8.4296	37.6323	5.83529e-08	5.56195e-06	9.51572
In.vitro	ENSMUSG00000072769				-7.43368	-1.95666	-37.5747	5.88545e-08	5.58526e-06	8.32032
In.vitro	ENSMUSG00000020303	20856	Stc2	stanniocalcin 2	-8.78093	-2.14952	-37.5261	5.92821e-08	5.60138e-06	7.81986
Ex.vivo	ENSMUSG00000021983	50769	Atp8a2	ATPase, aminophospholipid transporter-like, class I, type 8A, member 2	7.8654	4.06486	37.4792	5.96977e-08	5.61624e-06	8.35424
In.vitro	ENSMUSG00000028044	54124	Cks1b	CDC28 protein kinase 1b	-4.57079	3.27516	-37.2512	6.17693e-08	5.78608e-06	9.06011
In.vitro	ENSMUSG00000048387	23967	Osr1	odd-skipped related transcription factor 1	-8.75767	-2.21396	-37.0841	6.33416e-08	5.9079e-06	7.76251
Ex.vivo	ENSMUSG00000055485	320706	Soga1	suppressor of glucose, autophagy associated 1	4.22083	6.43636	37.0144	6.4011e-08	5.94482e-06	9.41311
Ex.vivo	ENSMUSG00000029765	243743	Plxna4	plexin A4	4.15427	5.22058	36.8832	6.5294e-08	6.02146e-06	9.38459
In.vitro	ENSMUSG00000022367	15117	Has2	hyaluronan synthase 2	-8.62679	-2.12238	-36.8688	6.5437e-08	6.02146e-06	7.77807
In.vitro	ENSMUSG00000034997	15558	Htr2a	5-hydroxytryptamine (serotonin) receptor 2A	-7.91836	-1.99802	-36.8406	6.57174e-08	6.02146e-06	8.03357
Ex.vivo	ENSMUSG00000036948	231807	Map11	microtubule associated protein 11	3.30004	6.05301	36.812	6.60029e-08	6.02146e-06	9.39322
In.vitro	ENSMUSG00000040466	233016	Blvrb	biliverdin reductase B (flavin reductase (NADPH))	-3.43256	6.09453	-36.7903	6.62217e-08	6.02146e-06	9.39569
Ex.vivo	ENSMUSG00000030516	21872	Tjp1	tight junction protein 1	4.68553	5.18591	36.6602	6.75459e-08	6.06736e-06	9.01449
In.vitro	ENSMUSG00000079138				-7.94439	-1.90796	-36.6191	6.79705e-08	6.06736e-06	7.99048
Ex.vivo	ENSMUSG00000021639	23894	Gtf2h2	general transcription factor II H, polypeptide 2	3.40673	6.15662	36.6131	6.80323e-08	6.06736e-06	9.37483
In.vitro	ENSMUSG00000020674	69675	Pxdn	peroxidasin	-9.13403	-2.40925	-36.6044	6.81236e-08	6.06736e-06	7.55265
Ex.vivo	ENSMUSG00000098108				6.88685	-2.65739	36.5696	6.84864e-08	6.06736e-06	7.97437
Ex.vivo	ENSMUSG00000028634	16656	Hivep3	human immunodeficiency virus type I enhancer binding protein 3	2.64415	6.1144	36.5515	6.86761e-08	6.06736e-06	9.36391
In.vitro	ENSMUSG00000079092	18811	Prl2c2	prolactin family 2, subfamily c, member 2	-9.26084	-2.48692	-36.5511	6.86808e-08	6.06736e-06	7.4984
In.vitro	ENSMUSG00000032291	12903	Crabp1	cellular retinoic acid binding protein I	-8.47338	-2.07569	-36.4809	6.94221e-08	6.10802e-06	7.7755
In.vitro	ENSMUSG00000056498	320782	Tmem154	transmembrane protein 154	-4.11561	5.09787	-36.3688	7.06271e-08	6.16694e-06	9.26235
Ex.vivo	ENSMUSG00000008763	17156	Man1a2	mannosidase, alpha, class 1A, member 2	2.26851	6.75564	36.3658	7.06593e-08	6.16694e-06	9.33196
In.vitro	ENSMUSG00000026023	271697	Cdk15	cyclin-dependent kinase 15	-7.95432	-2.16961	-36.2819	7.15771e-08	6.21595e-06	7.93538
In.vitro	ENSMUSG00000029254	56792	Stap1	signal transducing adaptor family member 1	-8.41708	2.12831	-36.2624	7.17929e-08	6.21595e-06	8.23724
In.vitro	ENSMUSG00000037855	216049	Zfp365	zinc finger protein 365	-7.8813	-1.93135	-36.224	7.2219e-08	6.22803e-06	7.95322
In.vitro	ENSMUSG00000029314	231510	Gpat3	glycerol-3-phosphate acyltransferase 3	-7.99177	-2.10912	-36.1086	7.35191e-08	6.29541e-06	7.89502
In.vitro	ENSMUSG00000031520	22341	Vegfc	vascular endothelial growth factor C	-7.70509	-1.92299	-36.0891	7.37413e-08	6.29541e-06	7.99686
Ex.vivo	ENSMUSG00000055652	207952	Klhl25	kelch-like 25	2.53039	5.66308	36.0728	7.39273e-08	6.29541e-06	9.28984
In.vitro	ENSMUSG00000001403	68612	Ube2c	ubiquitin-conjugating enzyme E2C	-9.31724	1.08846	-36.0526	7.4159e-08	6.29541e-06	8.17078
Ex.vivo	ENSMUSG00000038860	99326	Garnl3	GTPase activating RANGAP domain-like 3	4.28738	4.0749	35.9922	7.48576e-08	6.30865e-06	8.81391
In.vitro	ENSMUSG00000015980	76612	Lrrc27	leucine rich repeat containing 27	-4.77327	3.10363	-35.9889	7.48957e-08	6.30865e-06	8.86036
Ex.vivo	ENSMUSG00000103321				6.84206	-2.71802	35.8964	7.59808e-08	6.37535e-06	7.88997
In.vitro	ENSMUSG00000054752	319636	Fsd1l	fibronectin type III and SPRY domain containing 1-like	-7.61645	-2.31745	-35.8674	7.63251e-08	6.3796e-06	7.9949
In.vitro	ENSMUSG00000018042	109754	Cyb5r3	cytochrome b5 reductase 3	-2.9525	7.04076	-35.7702	7.74911e-08	6.45225e-06	9.2314
In.vitro	ENSMUSG00000044485	16613	Klk1b11	kallikrein 1-related peptidase b11	-8.45115	-2.35867	-35.7388	7.78725e-08	6.45563e-06	7.6694
Ex.vivo	ENSMUSG00000022540	66049	Rogdi	rogdi homolog	2.99279	6.10263	35.7018	7.83243e-08	6.45563e-06	9.19931
Ex.vivo	ENSMUSG00000024136	66705	Dnase1l2	deoxyribonuclease 1-like 2	7.42286	-2.0241	35.6899	7.84709e-08	6.45563e-06	7.8727
In.vitro	ENSMUSG00000027533	16592	Fabp5	fatty acid binding protein 5, epidermal	-10.5266	4.30772	-35.6696	7.872e-08	6.45563e-06	8.48135
Ex.vivo	ENSMUSG00000089145				6.70171	-2.62809	35.6286	7.92283e-08	6.47289e-06	7.90768
In.vitro	ENSMUSG00000031438	66889	Rnf128	ring finger protein 128	-2.9621	7.16642	-35.5245	8.05347e-08	6.55498e-06	9.20302
In.vitro	ENSMUSG00000100975				-7.48626	-2.54115	-35.4132	8.19584e-08	6.60233e-06	7.97138
Ex.vivo	ENSMUSG00000031851	66566	Ntpcr	nucleoside-triphosphatase, cancer-related	2.34046	6.48199	35.4089	8.20148e-08	6.60233e-06	9.18719
Ex.vivo	ENSMUSG00000022817	16419	Itgb5	integrin beta 5	2.51807	10.2075	35.4079	8.20279e-08	6.60233e-06	9.1828
In.vitro	ENSMUSG00000076258				-2.1666	7.17468	-35.3809	8.23786e-08	6.60539e-06	9.1659
In.vitro	ENSMUSG00000042035	78908	Igsf3	immunoglobulin superfamily, member 3	-8.01813	-2.10969	-35.3582	8.26737e-08	6.60539e-06	7.76857
In.vitro	ENSMUSG00000031762	17750	Mt2	metallothionein 2	-5.84542	3.69132	-35.3175	8.32072e-08	6.61671e-06	8.75485
In.vitro	ENSMUSG00000050063	19144	Klk6	kallikrein related-peptidase 6	-8.26908	-2.22192	-35.2694	8.38442e-08	6.61671e-06	7.66264
Ex.vivo	ENSMUSG00000106680				6.73717	-2.76974	35.2689	8.38505e-08	6.61671e-06	7.83626
In.vitro	ENSMUSG00000021091	20716	Serpina3n	serine (or cysteine) peptidase inhibitor, clade A, member 3N	-8.87762	-2.54076	-35.2552	8.40333e-08	6.61671e-06	7.43761
In.vitro	ENSMUSG00000039904	14763	Gpr37	G protein-coupled receptor 37	-8.55656	-2.4547	-35.2049	8.47054e-08	6.62529e-06	7.54714
In.vitro	ENSMUSG00000032271	18113	Nnmt	nicotinamide N-methyltransferase	-8.0944	-2.06113	-35.1947	8.48427e-08	6.62529e-06	7.71487
In.vitro	ENSMUSG00000006179	54373	Prss16	protease, serine 16 (thymus)	-8.02962	-2.5582	-35.1456	8.55077e-08	6.62529e-06	7.73083
In.vitro	ENSMUSG00000019088	69537	Dnase1l1	deoxyribonuclease 1-like 1	-4.05858	4.95107	-35.1235	8.58088e-08	6.62529e-06	9.11458
In.vitro	ENSMUSG00000066621	70381	Tecpr1	tectonin beta-propeller repeat containing 1	-2.99326	7.07373	-35.0975	8.61651e-08	6.62529e-06	9.13828
In.vitro	ENSMUSG00000046997	211949	Spsb4	splA/ryanodine receptor domain and SOCS box containing 4	-8.10848	-2.36835	-35.0847	8.63402e-08	6.62529e-06	7.69231
In.vitro	ENSMUSG00000054423	27062	Cadps	Ca2+-dependent secretion activator	-7.87039	-2.27238	-35.0685	8.65635e-08	6.62529e-06	7.77688
Ex.vivo	ENSMUSG00000003418	241230	St8sia6	ST8 alpha-N-acetyl-neuraminide alpha-2,8-sialyltransferase 6	8.41663	-0.269262	35.0408	8.69464e-08	6.62529e-06	6.89619
In.vitro	ENSMUSG00000004098	53867	Col5a3	collagen, type V, alpha 3	-8.96149	-2.52345	-35.0366	8.70049e-08	6.62529e-06	7.37246
Ex.vivo	ENSMUSG00000026458	68507	Ppfia4	protein tyrosine phosphatase, receptor type, f polypeptide (PTPRF), interacting protein (liprin), alpha 4	4.36526	6.57907	35.0232	8.71909e-08	6.62529e-06	9.08584
In.vitro	ENSMUSG00000029135	14284	Fosl2	fos-like antigen 2	-2.6963	4.87924	-34.9994	8.75226e-08	6.62732e-06	9.09729
Ex.vivo	ENSMUSG00000024544	52662	Ldlrad4	low density lipoprotein receptor class A domain containing 4	3.59105	4.74036	34.9297	8.85026e-08	6.67826e-06	8.88275
Ex.vivo	ENSMUSG00000045730	11555	Adrb2	adrenergic receptor, beta 2	3.46325	7.13075	34.8717	8.93286e-08	6.71727e-06	9.09215
In.vitro	ENSMUSG00000027323	19361	Rad51	RAD51 recombinase	-4.72411	1.90683	-34.8365	8.98336e-08	6.73195e-06	8.39892
In.vitro	ENSMUSG00000037742	13627	Eef1a1	eukaryotic translation elongation factor 1 alpha 1	-2.14579	8.72347	-34.7016	9.18031e-08	6.8431e-06	9.03896
Ex.vivo	ENSMUSG00000038910	224860	Plcl2	phospholipase C-like 2	2.31947	6.5635	34.6854	9.20423e-08	6.8431e-06	9.07183
Ex.vivo	ENSMUSG00000030246	16832	Ldhb	lactate dehydrogenase B	3.5664	6.83148	34.6331	9.28228e-08	6.8431e-06	9.06313
In.vitro	ENSMUSG00000026796	227737	Niban2	niban apoptosis regulator 2	-4.4391	6.5798	-34.6023	9.32845e-08	6.8431e-06	9.04372
Ex.vivo	ENSMUSG00000106087				6.54816	-2.97745	34.5617	9.38982e-08	6.8431e-06	7.65847
In.vitro	ENSMUSG00000042766	360213	Trim46	tripartite motif-containing 46	-8.00497	-2.29399	-34.558	9.39541e-08	6.8431e-06	7.64613
Ex.vivo	ENSMUSG00000042228	17096	Lyn	LYN proto-oncogene, Src family tyrosine kinase	2.38	8.40015	34.5523	9.40413e-08	6.8431e-06	9.04422
Ex.vivo	ENSMUSG00000022441	77627	Efcab6	EF-hand calcium binding domain 6	7.01546	-2.7202	34.536	9.42894e-08	6.8431e-06	7.60171
In.vitro	ENSMUSG00000026822	16819	Lcn2	lipocalin 2	-8.56557	-2.37463	-34.5136	9.46321e-08	6.8431e-06	7.43367
In.vitro	ENSMUSG00000022676	20583	Snai2	snail family zinc finger 2	-7.99177	-2.13629	-34.5073	9.47293e-08	6.8431e-06	7.64278
In.vitro	ENSMUSG00000030351	68498	Tspan11	tetraspanin 11	-8.39509	-2.30079	-34.5039	9.47807e-08	6.8431e-06	7.49454
Ex.vivo	ENSMUSG00000089450				6.33771	-2.90847	34.4006	9.63824e-08	6.91038e-06	7.86573
Ex.vivo	ENSMUSG00000024013	26382	Fgd2	FYVE, RhoGEF and PH domain containing 2	4.1482	7.47157	34.3972	9.64353e-08	6.91038e-06	9.02526
In.vitro	ENSMUSG00000026768	241226	Itga8	integrin alpha 8	-7.70611	-2.24272	-34.3825	9.66665e-08	6.91038e-06	7.72702
Ex.vivo	ENSMUSG00000026110	269181	Mgat4a	mannoside acetylglucosaminyltransferase 4, isoenzyme A	3.78509	6.80847	34.3387	9.73561e-08	6.93686e-06	9.01615
In.vitro	ENSMUSG00000021939	13030	Ctsb	cathepsin B	-3.00192	13.1288	-34.3168	9.77041e-08	6.93891e-06	9.013
In.vitro	ENSMUSG00000031198	67391	Fundc2	FUN14 domain containing 2	-2.68925	4.33911	-34.2487	9.87946e-08	6.97627e-06	8.98088
In.vitro	ENSMUSG00000057766	225187	Ankrd29	ankyrin repeat domain 29	-7.43627	-2.65228	-34.2439	9.88723e-08	6.97627e-06	7.80273
In.vitro	ENSMUSG00000091243	73569	Vgll3	vestigial like family member 3	-8.155	-2.26382	-34.2199	9.92607e-08	6.98101e-06	7.53655
In.vitro	ENSMUSG00000033585	17984	Ndn	necdin, MAGE family member	-7.85227	-2.11026	-34.1619	1.00206e-07	7.00688e-06	7.63788
In.vitro	ENSMUSG00000042712	22381	Tceal9	transcription elongation factor A like 9	-3.28563	5.38334	-34.1576	1.00276e-07	7.00688e-06	8.98181
In.vitro	ENSMUSG00000040856	13386	Dlk1	delta like non-canonical Notch ligand 1	-8.21898	-3.13589	-34.1081	1.01091e-07	7.00688e-06	7.49495
In.vitro	ENSMUSG00000058818	18733	Pirb	paired Ig-like receptor B	-3.75481	6.58408	-34.0988	1.01246e-07	7.00688e-06	8.97751
In.vitro	ENSMUSG00000045658	98496	Pid1	phosphotyrosine interaction domain containing 1	-2.26224	7.45112	-34.0815	1.01532e-07	7.00688e-06	8.97196
In.vitro	ENSMUSG00000006589	11821	Aprt	adenine phosphoribosyl transferase	-2.77038	5.89034	-34.048	1.02092e-07	7.00688e-06	8.96269
In.vitro	ENSMUSG00000087579	668215	Hectd2os	Hectd2, opposite strand	-8.22601	-2.51583	-34.0364	1.02286e-07	7.00688e-06	7.48069
Ex.vivo	ENSMUSG00000025701	11689	Alox5	arachidonate 5-lipoxygenase	3.69113	5.21544	34.0243	1.0249e-07	7.00688e-06	8.9579
Ex.vivo	ENSMUSG00000019978	13822	Epb41l2	erythrocyte membrane protein band 4.1 like 2	2.75936	8.67751	34.0219	1.0253e-07	7.00688e-06	8.96525
Ex.vivo	ENSMUSG00000044867				6.62159	-2.75281	33.9595	1.03587e-07	7.05692e-06	7.67467
In.vitro	ENSMUSG00000031451	14456	Gas6	growth arrest specific 6	-3.1688	9.18087	-33.8472	1.05522e-07	7.14272e-06	8.92177
In.vitro	ENSMUSG00000028167	69772	Bdh2	3-hydroxybutyrate dehydrogenase, type 2	-7.57031	-2.53786	-33.8381	1.0568e-07	7.14272e-06	7.68776
In.vitro	ENSMUSG00000078302	15229	Foxd1	forkhead box D1	-8.86316	-2.64308	-33.809	1.0619e-07	7.14272e-06	7.21039
Ex.vivo	ENSMUSG00000083282	56464	Ctsf	cathepsin F	2.58985	7.5804	33.7745	1.06798e-07	7.14272e-06	8.92103
Ex.vivo	ENSMUSG00000030451	15204	Herc2	HECT and RLD domain containing E3 ubiquitin protein ligase 2	3.28201	6.14173	33.77	1.06876e-07	7.14272e-06	8.91688
Ex.vivo	ENSMUSG00000062127	80281	Cttnbp2nl	CTTNBP2 N-terminal like	2.58592	8.40663	33.7609	1.07038e-07	7.14272e-06	8.92227
In.vitro	ENSMUSG00000024261	20983	Syt4	synaptotagmin IV	-9.0974	-2.85006	-33.7329	1.07534e-07	7.14272e-06	7.11254
In.vitro	ENSMUSG00000017493	16010	Igfbp4	insulin-like growth factor binding protein 4	-3.62911	7.09113	-33.72	1.07765e-07	7.14272e-06	8.91192
In.vitro	ENSMUSG00000035246	236899	Pcyt1b	phosphate cytidylyltransferase 1, choline, beta isoform	-7.28881	-2.40278	-33.6937	1.08235e-07	7.14272e-06	7.76604
Ex.vivo	ENSMUSG00000022747	54613	St3gal6	ST3 beta-galactoside alpha-2,3-sialyltransferase 6	4.67931	6.39195	33.693	1.08249e-07	7.14272e-06	8.87921
In.vitro	ENSMUSG00000051457	20737	Spn	sialophorin	-8.08638	-2.37954	-33.6811	1.08462e-07	7.14272e-06	7.4735
In.vitro	ENSMUSG00000032366	22003	Tpm1	tropomyosin 1, alpha	-2.65005	5.68735	-33.6377	1.09246e-07	7.17264e-06	8.89503
In.vitro	ENSMUSG00000030605	17304	Mfge8	milk fat globule-EGF factor 8 protein	-4.97686	7.26752	-33.619	1.09587e-07	7.17331e-06	8.89715
In.vitro	ENSMUSG00000019122	20308	Ccl9	chemokine (C-C motif) ligand 9	-2.21613	8.17308	-33.593	1.1006e-07	7.18263e-06	8.89323
Ex.vivo	ENSMUSG00000040899	12458	Ccr6	chemokine (C-C motif) receptor 6	7.47074	-1.98584	33.5231	1.11349e-07	7.229e-06	7.72858
Ex.vivo	ENSMUSG00000029204	74734	Rhoh	ras homolog family member H	2.77018	6.56655	33.5184	1.11435e-07	7.229e-06	8.87829
Ex.vivo	ENSMUSG00000052698	70549	Tln2	talin 2	3.71934	5.89558	33.4407	1.1289e-07	7.29216e-06	8.85817
In.vitro	ENSMUSG00000000318	17312	Clec10a	C-type lectin domain family 10, member A	-7.63235	-2.24071	-33.4042	1.13581e-07	7.29216e-06	7.59343
In.vitro	ENSMUSG00000021996	13885	Esd	esterase D/formylglutathione hydrolase	-3.39934	6.98865	-33.3994	1.13672e-07	7.29216e-06	8.86043
In.vitro	ENSMUSG00000074677	100038947	Sirpb1c	signal-regulatory protein beta 1C	-7.42066	-2.10687	-33.3634	1.14358e-07	7.29216e-06	7.66355
Ex.vivo	ENSMUSG00000075225	75973	Ccdc162	coiled-coil domain containing 162	10.7507	-0.246491	33.3607	1.1441e-07	7.29216e-06	8.10632
Ex.vivo	ENSMUSG00000104118				6.92119	-1.82774	33.3281	1.15037e-07	7.29216e-06	7.38481
Ex.vivo	ENSMUSG00000096573	75188	1700009J07Rik	RIKEN cDNA 1700009J07 gene	6.86987	-2.72093	33.3109	1.15368e-07	7.29216e-06	7.46266
In.vitro	ENSMUSG00000000983	14038	Wfdc18	WAP four-disulfide core domain 18	-6.91557	-2.73505	-33.2897	1.15779e-07	7.29216e-06	7.8329
Ex.vivo	ENSMUSG00000086773				7.73713	0.107514	33.2843	1.15885e-07	7.29216e-06	7.81305
Ex.vivo	ENSMUSG00000038400	65112	Pmepa1	prostate transmembrane protein, androgen induced 1	6.17278	6.24907	33.2818	1.15934e-07	7.29216e-06	8.8117
Ex.vivo	ENSMUSG00000026748	67448	Plxdc2	plexin domain containing 2	3.6541	8.28353	33.2732	1.161e-07	7.29216e-06	8.84056
In.vitro	ENSMUSG00000020326	12450	Ccng1	cyclin G1	-2.39959	7.04961	-33.1812	1.1791e-07	7.38453e-06	8.82498
Ex.vivo	ENSMUSG00000041112	140580	Elmo1	engulfment and cell motility 1	3.07052	7.915	33.1569	1.18394e-07	7.39351e-06	8.82056
Ex.vivo	ENSMUSG00000098112	668218	Bin2	bridging integrator 2	2.41804	8.32299	33.0666	1.2021e-07	7.46802e-06	8.8058
In.vitro	ENSMUSG00000074973				-7.63231	-2.38386	-33.0635	1.20275e-07	7.46802e-06	7.53647
Ex.vivo	ENSMUSG00000045672	373864	Col27a1	collagen, type XXVII, alpha 1	7.44554	2.8085	33.013	1.21304e-07	7.51047e-06	6.79005
Ex.vivo	ENSMUSG00000105443				6.47021	-2.84581	32.9883	1.21812e-07	7.51059e-06	7.57709
In.vitro	ENSMUSG00000032854	22239	Ugt8a	UDP galactosyltransferase 8A	-8.30159	-2.68515	-32.9608	1.22381e-07	7.51059e-06	7.27471
Ex.vivo	ENSMUSG00000090691	100042100	Gm3667	predicted gene 3667	6.35493	-2.80912	32.9582	1.22436e-07	7.51059e-06	7.62033
In.vitro	ENSMUSG00000024181	68611	Mrpl28	mitochondrial ribosomal protein L28	-2.29683	5.45644	-32.9416	1.2278e-07	7.51059e-06	8.75942
In.vitro	ENSMUSG00000045573	18619	Penk	preproenkephalin	-7.34918	-1.94498	-32.9294	1.23034e-07	7.51059e-06	7.61665
In.vitro	ENSMUSG00000040713	433375	Creg1	cellular repressor of E1A-stimulated genes 1	-2.01105	9.31267	-32.8757	1.24162e-07	7.54409e-06	8.75299
Ex.vivo	ENSMUSG00000038816	54366	Ctnnal1	catenin (cadherin associated protein), alpha-like 1	3.59725	3.36217	32.8702	1.24277e-07	7.54409e-06	8.59181
In.vitro	ENSMUSG00000011752	18648	Pgam1	phosphoglycerate mutase 1	-3.23494	3.88946	-32.7955	1.25866e-07	7.61928e-06	8.62078
In.vitro	ENSMUSG00000040289	15213	Hey1	hairy/enhancer-of-split related with YRPW motif 1	-7.35395	-2.64531	-32.7522	1.26798e-07	7.65437e-06	7.58493
In.vitro	ENSMUSG00000022126	16365	Acod1	aconitate decarboxylase 1	-7.2734	-2.03532	-32.7143	1.27622e-07	7.68277e-06	7.60759
Ex.vivo	ENSMUSG00000026034	12747	Clk1	CDC-like kinase 1	3.04322	6.68915	32.658	1.28855e-07	7.7184e-06	8.73716
Ex.vivo	ENSMUSG00000104108				6.30484	-2.9579	32.6461	1.29117e-07	7.7184e-06	7.58839
Ex.vivo	ENSMUSG00000029178	16599	Klf3	Kruppel-like factor 3 (basic)	2.72159	7.31673	32.6388	1.29279e-07	7.7184e-06	8.70677
Ex.vivo	ENSMUSG00000085828	100038356	Gm15612	predicted gene 15612	6.33545	-2.96275	32.5886	1.30394e-07	7.74576e-06	7.5658
Ex.vivo	ENSMUSG00000098041				6.61328	-2.79942	32.5719	1.30768e-07	7.74576e-06	7.44633
In.vitro	ENSMUSG00000040883	235043	Tmem205	transmembrane protein 205	-4.78414	3.63646	-32.553	1.31192e-07	7.74576e-06	8.60402
In.vitro	ENSMUSG00000060314	407812	Zfp941	zinc finger protein 941	-7.24136	-2.78864	-32.5392	1.31504e-07	7.74576e-06	7.58932
Ex.vivo	ENSMUSG00000046668	67393	Cxxc5	CXXC finger 5	3.07795	6.02702	32.4801	1.32846e-07	7.74576e-06	8.69532
In.vitro	ENSMUSG00000038296	233733	Galnt18	polypeptide N-acetylgalactosaminyltransferase 18	-8.01805	-2.43002	-32.472	1.33032e-07	7.74576e-06	7.29547
Ex.vivo	ENSMUSG00000035713	244144	Usp35	ubiquitin specific peptidase 35	2.73836	5.25113	32.47	1.33077e-07	7.74576e-06	8.70502
In.vitro	ENSMUSG00000001946	69524	Esam	endothelial cell-specific adhesion molecule	-7.50633	-2.27143	-32.4443	1.33666e-07	7.74576e-06	7.47723
In.vitro	ENSMUSG00000021303	14706	Gng4	guanine nucleotide binding protein (G protein), gamma 4	-7.36975	-2.42179	-32.4432	1.33692e-07	7.74576e-06	7.52653
In.vitro	ENSMUSG00000068697	59011	Myoz1	myozenin 1	-7.07623	-2.73121	-32.4332	1.33921e-07	7.74576e-06	7.63054
In.vitro	ENSMUSG00000039208	210029	Metrnl	meteorin, glial cell differentiation regulator-like	-4.52047	5.37396	-32.4316	1.33959e-07	7.74576e-06	8.68966
In.vitro	ENSMUSG00000070323	234911	Mmp27	matrix metallopeptidase 27	-6.76601	-2.80727	-32.4276	1.34051e-07	7.74576e-06	7.73158
In.vitro	ENSMUSG00000025743	20970	Sdc3	syndecan 3	-2.63798	8.38763	-32.3966	1.34768e-07	7.74576e-06	8.68809
In.vitro	ENSMUSG00000031584	14782	Gsr	glutathione reductase	-2.04876	5.97427	-32.383	1.35086e-07	7.74576e-06	8.68843
In.vitro	ENSMUSG00000040613	11810	Apobec1	apolipoprotein B mRNA editing enzyme, catalytic polypeptide 1	-2.50374	7.32863	-32.3761	1.35247e-07	7.74576e-06	8.67143
In.vitro	ENSMUSG00000041801	27280	Phlda3	pleckstrin homology like domain, family A, member 3	-7.96622	1.83153	-32.3678	1.3544e-07	7.74576e-06	7.83939
Ex.vivo	ENSMUSG00000034445	225912	Cyb561a3	cytochrome b561 family, member A3	3.13867	6.15988	32.3089	1.36825e-07	7.80441e-06	8.65682
In.vitro	ENSMUSG00000031799	326618	Tpm4	tropomyosin 4	-3.71675	7.05985	-32.285	1.37391e-07	7.81621e-06	8.65898
In.vitro	ENSMUSG00000076441	11898	Ass1	argininosuccinate synthetase 1	-7.15231	-2.06559	-32.2593	1.38003e-07	7.83053e-06	7.57335
In.vitro	ENSMUSG00000048752	235631	Prss50	protease, serine 50	-7.68136	-2.53725	-32.2069	1.39262e-07	7.83474e-06	7.3728
Ex.vivo	ENSMUSG00000040957	63955	Cables1	CDK5 and Abl enzyme substrate 1	5.68235	4.94926	32.2064	1.39273e-07	7.83474e-06	8.34611
In.vitro	ENSMUSG00000023913	27226	Pla2g7	phospholipase A2, group VII (platelet-activating factor acetylhydrolase, plasma)	-7.9445	3.44863	-32.2027	1.39363e-07	7.83474e-06	8.25109
Ex.vivo	ENSMUSG00000105296				6.19848	-2.95506	32.1962	1.3952e-07	7.83474e-06	7.55561
In.vitro	ENSMUSG00000041390	16543	Mdfic	MyoD family inhibitor domain containing	-4.47257	4.23819	-32.1175	1.41439e-07	7.92206e-06	8.60994
In.vitro	ENSMUSG00000048234	67702	Rnf149	ring finger protein 149	-2.58701	7.18365	-32.0855	1.4223e-07	7.94585e-06	8.62053
Ex.vivo	ENSMUSG00000096629	100041515	Gm3383	predicted gene 3383	6.21085	-2.91056	31.912	1.46602e-07	8.16911e-06	7.50118
In.vitro	ENSMUSG00000026355	17219	Mcm6	minichromosome maintenance complex component 6	-2.77269	5.88261	-31.8471	1.48277e-07	8.23617e-06	8.59669
Ex.vivo	ENSMUSG00000097731				6.58371	-2.87519	31.8361	1.48563e-07	8.23617e-06	7.49223
Ex.vivo	ENSMUSG00000029368	11657	Alb	albumin	6.40506	-2.90709	31.8168	1.49068e-07	8.24309e-06	7.4035
In.vitro	ENSMUSG00000073987	14590	Ggh	gamma-glutamyl hydrolase	-2.06028	6.41612	-31.7971	1.49584e-07	8.25068e-06	8.55723
Ex.vivo	ENSMUSG00000068407	497106	Rnase12	ribonuclease, RNase A family, 12 (non-active)	6.50364	-2.29731	31.7681	1.50348e-07	8.27181e-06	7.3121
Ex.vivo	ENSMUSG00000037649	14998	H2-DMa	histocompatibility 2, class II, locus DMa	2.67898	6.26301	31.6934	1.52336e-07	8.36001e-06	8.56673
In.vitro	ENSMUSG00000028692	58810	Akr1a1	aldo-keto reductase family 1, member A1 (aldehyde reductase)	-2.11901	9.45461	-31.5607	1.55945e-07	8.52116e-06	8.54363
In.vitro	ENSMUSG00000034883	69706	Lrr1	leucine rich repeat protein 1	-6.98855	-2.4946	-31.5433	1.56427e-07	8.52116e-06	7.50727
In.vitro	ENSMUSG00000006360	12925	Crip1	cysteine-rich protein 1 (intestinal)	-6.10111	4.31071	-31.5185	1.57117e-07	8.52116e-06	8.41148
Ex.vivo	ENSMUSG00000021978	54616	Extl3	exostosin-like glycosyltransferase 3	2.10822	7.15729	31.5162	1.57179e-07	8.52116e-06	8.5093
Ex.vivo	ENSMUSG00000001552	16480	Jup	junction plakoglobin	2.54095	5.57814	31.5143	1.57233e-07	8.52116e-06	8.51483
In.vitro	ENSMUSG00000047976	16485	Kcna1	potassium voltage-gated channel, shaker-related subfamily, member 1	-8.2468	-3.37105	-31.3453	1.62024e-07	8.7189e-06	7.01593
In.vitro	ENSMUSG00000016487	67533	Ppfibp1	PTPRF interacting protein, binding protein 1 (liprin beta 1)	-3.08122	5.28596	-31.3354	1.62311e-07	8.7189e-06	8.49799
In.vitro	ENSMUSG00000028755	72269	Cda	cytidine deaminase	-7.56109	-2.4645	-31.3344	1.62339e-07	8.7189e-06	7.26404
Ex.vivo	ENSMUSG00000087348				6.29876	-3.02951	31.3293	1.62486e-07	8.7189e-06	7.36218
Ex.vivo	ENSMUSG00000038175	218203	Mylip	myosin regulatory light chain interacting protein	3.43462	6.90615	31.2376	1.65167e-07	8.84089e-06	8.48895
Ex.vivo	ENSMUSG00000003644	20111	Rps6ka1	ribosomal protein S6 kinase polypeptide 1	2.89747	8.21698	31.2183	1.65739e-07	8.84972e-06	8.48265
In.vitro	ENSMUSG00000025348	16404	Itga7	integrin alpha 7	-8.67723	-3.0356	-31.18	1.66876e-07	8.87957e-06	6.82943
In.vitro	ENSMUSG00000027765	18441	P2ry1	purinergic receptor P2Y, G-protein coupled 1	-6.46411	-2.26039	-31.1721	1.67115e-07	8.87957e-06	7.6262
In.vitro	ENSMUSG00000030825	66065	Hsd17b14	hydroxysteroid (17-beta) dehydrogenase 14	-7.09647	-2.52748	-31.1451	1.67923e-07	8.90074e-06	7.39809
In.vitro	ENSMUSG00000041488	20908	Stx3	syntaxin 3	-3.71632	3.88538	-31.1167	1.68781e-07	8.91237e-06	8.39191
Ex.vivo	ENSMUSG00000105659				6.57241	-3.10686	31.0933	1.6949e-07	8.91237e-06	7.2809
Ex.vivo	ENSMUSG00000040746	70510	Rnf167	ring finger protein 167	2.35027	6.85227	31.0912	1.69557e-07	8.91237e-06	8.46218
In.vitro	ENSMUSG00000025776	83691	Crispld1	cysteine-rich secretory protein LCCL domain containing 1	-8.34391	-2.74229	-31.0811	1.69864e-07	8.91237e-06	6.93351
In.vitro	ENSMUSG00000036894	74012	Rap2b	RAP2B, member of RAS oncogene family	-3.9182	3.45933	-31.0703	1.70193e-07	8.91237e-06	8.34945
Ex.vivo	ENSMUSG00000102423				6.24371	-3.00329	31.0203	1.7173e-07	8.97124e-06	7.33008
In.vitro	ENSMUSG00000050549	70617	Fam241a	family with sequence similarity 241, member A	-3.63533	3.07172	-30.9865	1.72779e-07	9.00442e-06	8.287
In.vitro	ENSMUSG00000028883	20346	Sema3a	sema domain, immunoglobulin domain (Ig), short basic domain, secreted, (semaphorin) 3A	-8.45415	-2.83964	-30.9479	1.73985e-07	9.04555e-06	6.86945
In.vitro	ENSMUSG00000037465	21847	Klf10	Kruppel-like factor 10	-2.51444	5.69088	-30.8953	1.75643e-07	9.09172e-06	8.40724
Ex.vivo	ENSMUSG00000051652	237387	Lrrc3	leucine rich repeat containing 3	7.20071	5.4831	30.8932	1.7571e-07	9.09172e-06	8.37973
In.vitro	ENSMUSG00000052688	226421	Rab7b	RAB7B, member RAS oncogene family	-8.71013	4.09702	-30.8664	1.76565e-07	9.11428e-06	8.15611
Ex.vivo	ENSMUSG00000096574				5.99241	-3.06009	30.8358	1.77546e-07	9.14317e-06	7.40103
In.vitro	ENSMUSG00000058799	53605	Nap1l1	nucleosome assembly protein 1-like 1	-2.33825	4.95829	-30.7788	1.79388e-07	9.21622e-06	8.40655
Ex.vivo	ENSMUSG00000039158	100182	Akna	AT-hook transcription factor	2.89525	7.01418	30.7271	1.81078e-07	9.28111e-06	8.36676
Ex.vivo	ENSMUSG00000044066	216543	Cep68	centrosomal protein 68	3.08862	6.10399	30.7004	1.81959e-07	9.29513e-06	8.34202
In.vitro	ENSMUSG00000027859	18049	Ngf	nerve growth factor	-8.32292	-2.79268	-30.6929	1.82207e-07	9.29513e-06	6.87153
In.vitro	ENSMUSG00000025351	12512	Cd63	CD63 antigen	-3.3046	8.58836	-30.667	1.83068e-07	9.31717e-06	8.30228
In.vitro	ENSMUSG00000041734	170643	Kirrel	kirre like nephrin family adhesion molecule 1	-7.74585	-2.48352	-30.6492	1.83661e-07	9.32553e-06	7.07418
Ex.vivo	ENSMUSG00000085188				6.15712	-2.95762	30.5109	1.88357e-07	9.54168e-06	7.27412
In.vitro	ENSMUSG00000026833	56177	Olfm1	olfactomedin 1	-6.90237	1.24337	-30.4927	1.88986e-07	9.55125e-06	7.66452
In.vitro	ENSMUSG00000024810	77125	Il33	interleukin 33	-6.51266	0.822274	-30.4485	1.90522e-07	9.60653e-06	7.50424
Ex.vivo	ENSMUSG00000086675				6.29513	-2.88801	30.432	1.91099e-07	9.61333e-06	7.20235
Ex.vivo	ENSMUSG00000058254	21912	Tspan7	tetraspanin 7	2.30396	6.60544	30.3879	1.9265e-07	9.6623e-06	8.33571
In.vitro	ENSMUSG00000054951	71583	9130008F23Rik	RIKEN cDNA 9130008F23 gene	-6.63618	-2.62896	-30.3791	1.92962e-07	9.6623e-06	7.42302
In.vitro	ENSMUSG00000026547	21346	Tagln2	transgelin 2	-3.65187	7.29311	-30.3552	1.93811e-07	9.67801e-06	8.26561
Ex.vivo	ENSMUSG00000020377	17001	Ltc4s	leukotriene C4 synthase	5.01794	4.58822	30.3453	1.94166e-07	9.67801e-06	8.08625
In.vitro	ENSMUSG00000058773	56702	H1f5	H1.5 linker histone, cluster member	-7.32706	-2.6001	-30.3057	1.95585e-07	9.69603e-06	7.16347
In.vitro	ENSMUSG00000008136	14200	Fhl2	four and a half LIM domains 2	-7.69775	-2.50808	-30.2997	1.95799e-07	9.69603e-06	7.02807
In.vitro	ENSMUSG00000026109	56363	Tmeff2	transmembrane protein with EGF-like and two follistatin-like domains 2	-7.648	-2.6077	-30.2979	1.95866e-07	9.69603e-06	7.04581
Ex.vivo	ENSMUSG00000069662	17118	Marcks	myristoylated alanine rich protein kinase C substrate	2.58977	9.5495	30.2275	1.98425e-07	9.78814e-06	8.28399
In.vitro	ENSMUSG00000037892	73173	Pcdh18	protocadherin 18	-6.97168	-2.16586	-30.2181	1.98768e-07	9.78814e-06	7.27489
In.vitro	ENSMUSG00000018286	19175	Psmb6	proteasome (prosome, macropain) subunit, beta type 6	-2.05561	7.54705	-30.2097	1.99078e-07	9.78814e-06	8.21413
In.vitro	ENSMUSG00000074419	18729	Pira6	paired-Ig-like receptor A6	-7.29385	-3.21242	-30.1764	2.00306e-07	9.8263e-06	7.15172
In.vitro	ENSMUSG00000029379	330122	Cxcl3	chemokine (C-X-C motif) ligand 3	-6.10243	-2.11123	-30.1094	2.02805e-07	9.91595e-06	7.55707
Ex.vivo	ENSMUSG00000024818	107375	Slc25a45	solute carrier family 25, member 45	1.94642	7.27278	30.103	2.03046e-07	9.91595e-06	8.23494
In.vitro	ENSMUSG00000040212	13732	Emp3	epithelial membrane protein 3	-4.09097	6.02071	-30.0531	2.04935e-07	9.98574e-06	8.25039
Ex.vivo	ENSMUSG00000000325	11877	Arvcf	armadillo repeat gene deleted in velocardiofacial syndrome	3.20223	5.12837	30.039	2.05474e-07	9.98961e-06	8.24516
In.vitro	ENSMUSG00000021322	27052	Aoah	acyloxyacyl hydrolase	-7.06695	2.5724	-29.9945	2.0718e-07	1.00501e-05	7.86437
Ex.vivo	ENSMUSG00000087370	621976	Tmem170b	transmembrane protein 170B	2.67271	6.05525	29.9768	2.07862e-07	1.00607e-05	8.25988
Ex.vivo	ENSMUSG00000068917	12748	Clk2	CDC-like kinase 2	1.8768	5.66895	29.9608	2.08485e-07	1.00684e-05	8.225
In.vitro	ENSMUSG00000002341	13004	Ncan	neurocan	-7.74891	-3.55297	-29.9401	2.09289e-07	1.00848e-05	6.94326
Ex.vivo	ENSMUSG00000007880	93760	Arid1a	AT rich interactive domain 1A (SWI-like)	2.22783	6.09872	29.9002	2.10851e-07	1.01377e-05	8.24559
Ex.vivo	ENSMUSG00000033446	67168	Lpar6	lysophosphatidic acid receptor 6	2.27999	6.64125	29.8751	2.11841e-07	1.01628e-05	8.24091
In.vitro	ENSMUSG00000048388	241520	Fam171b	family with sequence similarity 171, member B	-6.70596	-2.43147	-29.8527	2.12733e-07	1.01831e-05	7.30142
In.vitro	ENSMUSG00000086851	319650	A430108G06Rik	RIKEN cDNA A430108G06 gene	-7.26028	-2.60934	-29.7614	2.16398e-07	1.03357e-05	7.08697
In.vitro	ENSMUSG00000048807	103710	Slc35e4	solute carrier family 35, member E4	-2.86347	4.62412	-29.709	2.18535e-07	1.03906e-05	8.2068
In.vitro	ENSMUSG00000038077	16494	Kcna6	potassium voltage-gated channel, shaker-related, subfamily, member 6	-7.70423	-3.56746	-29.7006	2.18882e-07	1.03906e-05	6.91497
In.vitro	ENSMUSG00000025795	192678	Rassf3	Ras association (RalGDS/AF-6) domain family member 3	-2.74736	5.62718	-29.6982	2.18982e-07	1.03906e-05	8.20221
In.vitro	ENSMUSG00000014313	12864	Cox6c	cytochrome c oxidase subunit 6C	-2.23073	6.23323	-29.6159	2.22396e-07	1.04988e-05	8.11529
In.vitro	ENSMUSG00000079523	19240	Tmsb10	thymosin, beta 10	-3.31099	3.93747	-29.6137	2.2249e-07	1.04988e-05	8.15495
Ex.vivo	ENSMUSG00000041762	68526	Gpr155	G protein-coupled receptor 155	3.08157	6.5733	29.6084	2.2271e-07	1.04988e-05	8.19099
In.vitro	ENSMUSG00000001627	15982	Ifrd1	interferon-related developmental regulator 1	-1.71059	6.04054	-29.5806	2.23879e-07	1.0531e-05	8.1347
In.vitro	ENSMUSG00000026880	13830	Stom	stomatin	-4.15834	6.68533	-29.5388	2.25655e-07	1.05917e-05	8.13378
Ex.vivo	ENSMUSG00000037972	20621	Snn	stannin	4.07871	4.92038	29.5037	2.27156e-07	1.06391e-05	8.14759
Ex.vivo	ENSMUSG00000005864	12789	Cnga2	cyclic nucleotide gated channel alpha 2	6.11582	-2.99961	29.4823	2.28079e-07	1.06594e-05	7.10089
In.vitro	ENSMUSG00000035885	12868	Cox8a	cytochrome c oxidase subunit 8A	-1.98875	6.9264	-29.4384	2.2998e-07	1.07252e-05	8.07924
Ex.vivo	ENSMUSG00000008496	18987	Pou2f2	POU domain, class 2, transcription factor 2	3.00168	5.33224	29.4166	2.30933e-07	1.07465e-05	8.14492
In.vitro	ENSMUSG00000044080	20193	S100a1	S100 calcium binding protein A1	-5.29586	4.86762	-29.3739	2.32814e-07	1.08109e-05	8.14394
Ex.vivo	ENSMUSG00000087595				5.78576	-3.23966	29.352	2.33783e-07	1.08328e-05	7.12841
Ex.vivo	ENSMUSG00000026519	208795	Tmem63a	transmembrane protein 63a	2.6675	7.14586	29.3385	2.34382e-07	1.08374e-05	8.08933
In.vitro	ENSMUSG00000021306	83924	Gpr137b	G protein-coupled receptor 137B	-2.8594	6.52444	-29.3015	2.36039e-07	1.08757e-05	8.07478
Ex.vivo	ENSMUSG00000021224	18222	Numb	NUMB endocytic adaptor protein	2.95678	7.44429	29.2905	2.36534e-07	1.08757e-05	8.12262
Ex.vivo	ENSMUSG00000043110	320974	Lrrn4	leucine rich repeat neuronal 4	5.96189	-2.98502	29.2866	2.36711e-07	1.08757e-05	7.1274
Ex.vivo	ENSMUSG00000089794				6.08663	-3.14716	29.2458	2.38558e-07	1.09374e-05	7.06828
In.vitro	ENSMUSG00000042043	21371	Tbca	tubulin cofactor A	-1.94254	4.75834	-29.2251	2.395e-07	1.09374e-05	8.09838
Ex.vivo	ENSMUSG00000050271	244418	Prag1	PEAK1 related kinase activating pseudokinase 1	2.64282	5.65993	29.2238	2.39563e-07	1.09374e-05	8.10814
Ex.vivo	ENSMUSG00000056917	20469	Sipa1	signal-induced proliferation associated gene 1	2.18185	7.98337	29.1885	2.41183e-07	1.09882e-05	8.04493
In.vitro	ENSMUSG00000022797	22042	Tfrc	transferrin receptor	-2.46898	5.25219	-29.1725	2.41921e-07	1.09988e-05	8.10197
Ex.vivo	ENSMUSG00000021990	219140	Spata13	spermatogenesis associated 13	4.63278	6.14537	29.15	2.42963e-07	1.10231e-05	8.08999
In.vitro	ENSMUSG00000041736	12257	Tspo	translocator protein	-3.26246	6.68114	-29.109	2.4488e-07	1.10869e-05	8.03602
Ex.vivo	ENSMUSG00000098557	239217	Kctd12	potassium channel tetramerisation domain containing 12	2.94782	6.41112	29.0819	2.46154e-07	1.11215e-05	8.08697
Ex.vivo	ENSMUSG00000004562	268739	Arhgef40	Rho guanine nucleotide exchange factor (GEF) 40	2.96998	6.28304	29.0632	2.47042e-07	1.11384e-05	8.08754
Ex.vivo	ENSMUSG00000034427	217328	Myo15b	myosin XVB	5.82715	-3.02576	28.9801	2.51016e-07	1.12618e-05	7.12414
In.vitro	ENSMUSG00000025330	18602	Padi4	peptidyl arginine deiminase, type IV	-7.61596	-3.56024	-28.974	2.5131e-07	1.12618e-05	6.80975
Ex.vivo	ENSMUSG00000028514	329908	Usp24	ubiquitin specific peptidase 24	2.26487	5.11253	28.9736	2.51332e-07	1.12618e-05	8.04876
In.vitro	ENSMUSG00000020911	16669	Krt19	keratin 19	-7.63102	-2.83004	-28.9282	2.53538e-07	1.13133e-05	6.79553
Ex.vivo	ENSMUSG00000086690	77800	4933406J10Rik	RIKEN cDNA 4933406J10 gene	5.95566	-3.19087	28.9179	2.54044e-07	1.13133e-05	7.05966
In.vitro	ENSMUSG00000037060	109042	Cavin3	caveolae associated 3	-7.89548	-2.8125	-28.9129	2.5429e-07	1.13133e-05	6.69647
Ex.vivo	ENSMUSG00000002625	54194	Akap8l	A kinase (PRKA) anchor protein 8-like	2.39922	6.93116	28.8843	2.55696e-07	1.13133e-05	8.04375
In.vitro	ENSMUSG00000036427	14751	Gpi1	glucose-6-phosphate isomerase 1	-3.27688	7.49457	-28.8788	2.55968e-07	1.13133e-05	7.96183
Ex.vivo	ENSMUSG00000095635	115488586	Gm22951	predicted gene, 22951	5.71589	-3.21489	28.8784	2.55985e-07	1.13133e-05	7.1498
In.vitro	ENSMUSG00000005161	21672	Prdx2	peroxiredoxin 2	-1.98549	6.62021	-28.8756	2.56127e-07	1.13133e-05	7.98614
Ex.vivo	ENSMUSG00000090164	232406	BC035044	cDNA sequence BC035044	12.0283	0.426696	28.8193	2.58928e-07	1.13994e-05	7.62059
Ex.vivo	ENSMUSG00000103047				5.8003	-3.16668	28.8091	2.5944e-07	1.13994e-05	7.17289
In.vitro	ENSMUSG00000040552	12267	C3ar1	complement component 3a receptor 1	-2.13607	9.59763	-28.8049	2.5965e-07	1.13994e-05	8.03306
Ex.vivo	ENSMUSG00000088004				6.64081	-2.32669	28.7108	2.64432e-07	1.15859e-05	7.05955
In.vitro	ENSMUSG00000028249	53378	Sdcbp	syndecan binding protein	-2.07924	9.72235	-28.6797	2.66038e-07	1.16329e-05	7.94787
Ex.vivo	ENSMUSG00000024349	72512	Sting1	stimulator of interferon response cGAMP interactor 1	3.32524	7.76013	28.6343	2.68398e-07	1.16896e-05	7.92283
In.vitro	ENSMUSG00000029338	71914	Antxr2	anthrax toxin receptor 2	-5.61637	4.64186	-28.634	2.68412e-07	1.16896e-05	7.99152
Ex.vivo	ENSMUSG00000060512	76261	0610040J01Rik	RIKEN cDNA 0610040J01 gene	5.90476	5.22292	28.599	2.70251e-07	1.17462e-05	7.96312
Ex.vivo	ENSMUSG00000000958	20540	Slc7a7	solute carrier family 7 (cationic amino acid transporter, y+ system), member 7	2.56829	6.06165	28.5758	2.71477e-07	1.17759e-05	7.99088
In.vitro	ENSMUSG00000090841	17904	Myl6	myosin, light polypeptide 6, alkali, smooth muscle and non-muscle	-2.58369	6.10215	-28.5172	2.74604e-07	1.18878e-05	7.91494
Ex.vivo	ENSMUSG00000041890	26431	Git2	GIT ArfGAP 2	2.26939	7.23287	28.5046	2.75282e-07	1.18935e-05	7.90876
In.vitro	ENSMUSG00000041649	245671	Klf8	Kruppel-like factor 8	-7.14664	-2.8441	-28.4443	2.78551e-07	1.20109e-05	6.87675
Ex.vivo	ENSMUSG00000055323				7.1435	-1.87017	28.3913	2.81461e-07	1.21091e-05	7.0388
Ex.vivo	ENSMUSG00000104940				6.1989	-3.14648	28.3797	2.82104e-07	1.21091e-05	6.85511
Ex.vivo	ENSMUSG00000040061	18796	Plcb2	phospholipase C, beta 2	3.08326	5.64761	28.3726	2.825e-07	1.21091e-05	7.91953
In.vitro	ENSMUSG00000034006	66943	Slc66a2	solute carrier family 66 member 2	-2.2246	4.68899	-28.3374	2.84458e-07	1.2167e-05	7.9453
Ex.vivo	ENSMUSG00000086008	667794	Gm8817	predicted gene 8817	5.97421	-2.97431	28.3283	2.84972e-07	1.2167e-05	6.93779
In.vitro	ENSMUSG00000008845	93671	Cd163	CD163 antigen	-6.60873	-2.3545	-28.2853	2.87396e-07	1.22344e-05	7.03616
In.vitro	ENSMUSG00000038668	14745	Lpar1	lysophosphatidic acid receptor 1	-6.76936	-2.28833	-28.2803	2.87676e-07	1.22344e-05	6.97882
Ex.vivo	ENSMUSG00000044950	70802	Pwwp2a	PWWP domain containing 2A	3.87544	5.73644	28.1889	2.92918e-07	1.23288e-05	7.90289
Ex.vivo	ENSMUSG00000054135				6.70104	-2.03082	28.1848	2.93153e-07	1.23288e-05	6.93414
Ex.vivo	ENSMUSG00000002897	16172	Il17ra	interleukin 17 receptor A	2.86876	7.04206	28.1721	2.9389e-07	1.23288e-05	7.83875
Ex.vivo	ENSMUSG00000029999	21802	Tgfa	transforming growth factor alpha	4.99695	4.91993	28.1707	2.93975e-07	1.23288e-05	7.87003
In.vitro	ENSMUSG00000032231	12306	Anxa2	annexin A2	-9.16705	5.08866	-28.1682	2.94118e-07	1.23288e-05	7.79056
In.vitro	ENSMUSG00000017009	20971	Sdc4	syndecan 4	-3.94653	6.10874	-28.1664	2.94226e-07	1.23288e-05	7.86319
Ex.vivo	ENSMUSG00000102539				5.61315	-3.25461	28.158	2.94712e-07	1.23288e-05	7.05101
In.vitro	ENSMUSG00000049420	77220	Tmem200a	transmembrane protein 200A	-8.05671	-3.08771	-28.155	2.9489e-07	1.23288e-05	6.49075
Ex.vivo	ENSMUSG00000040447	216892	Spns2	spinster homolog 2	5.23034	2.56501	28.1531	2.95001e-07	1.23288e-05	7.15983
Ex.vivo	ENSMUSG00000000792	114479	Slc5a5	solute carrier family 5 (sodium iodide symporter), member 5	7.39147	-1.5367	28.1302	2.9634e-07	1.2361e-05	7.02004
Ex.vivo	ENSMUSG00000033032	106877	Afap1l1	actin filament associated protein 1-like 1	3.34532	4.72961	28.1091	2.97582e-07	1.2381e-05	7.8994
In.vitro	ENSMUSG00000024197	66905	Plin3	perilipin 3	-3.07154	5.63607	-28.0946	2.98443e-07	1.2381e-05	7.85054
Ex.vivo	ENSMUSG00000027488	20648	Snta1	syntrophin, acidic 1	2.47974	5.61405	28.0849	2.99017e-07	1.2381e-05	7.84918
Ex.vivo	ENSMUSG00000025583	74370	Rptor	regulatory associated protein of MTOR, complex 1	2.58527	6.85025	28.0752	2.99595e-07	1.2381e-05	7.81094
In.vitro	ENSMUSG00000020227	73914	Irak3	interleukin-1 receptor-associated kinase 3	-2.34037	3.98113	-28.0731	2.99718e-07	1.2381e-05	7.89208
In.vitro	ENSMUSG00000040258	104080	Nxph4	neurexophilin 4	-7.28542	-2.69811	-28.0584	3.00597e-07	1.2381e-05	6.75124
Ex.vivo	ENSMUSG00000039747	269717	Orai2	ORAI calcium release-activated calcium modulator 2	2.37944	5.34199	28.0548	3.00809e-07	1.2381e-05	7.89007
In.vitro	ENSMUSG00000034416	76645	Pkd1l2	polycystic kidney disease 1 like 2	-6.30733	-2.98187	-28.0041	3.03859e-07	1.24829e-05	7.08496
Ex.vivo	ENSMUSG00000029050	20481	Ski	ski sarcoma viral oncogene homolog (avian)	2.38639	8.30568	27.9877	3.04853e-07	1.25001e-05	7.82059
Ex.vivo	ENSMUSG00000058153	56747	Sez6l	seizure related 6 homolog like	5.70774	-3.19702	27.9782	3.05431e-07	1.25002e-05	7.03207
In.vitro	ENSMUSG00000006715	57441	Gmnn	geminin	-3.64981	3.32046	-27.9599	3.06548e-07	1.25224e-05	7.81172
Ex.vivo	ENSMUSG00000054391				6.15712	-2.955	27.9168	3.09194e-07	1.26068e-05	6.78128
Ex.vivo	ENSMUSG00000099041				8.99337	-0.577057	27.88	3.11474e-07	1.2666e-05	7.08047
In.vitro	ENSMUSG00000022687	117606	Boc	biregional cell adhesion molecule-related/down-regulated by oncogenes (Cdon) binding protein	-6.76935	-2.44879	-27.8668	3.123e-07	1.2666e-05	6.89715
In.vitro	ENSMUSG00000016382	102866	Pls3	plastin 3 (T-isoform)	-2.24919	5.72829	-27.865	3.12412e-07	1.2666e-05	7.84299
Ex.vivo	ENSMUSG00000019982	17863	Myb	myeloblastosis oncogene	5.7994	-3.25339	27.8497	3.13367e-07	1.2666e-05	6.91474
Ex.vivo	ENSMUSG00000107000				7.7802	1.48304	27.8329	3.14426e-07	1.2666e-05	6.75914
Ex.vivo	ENSMUSG00000098361	102466803	Mir7086	microRNA 7086	6.07206	-3.08094	27.817	3.15432e-07	1.2666e-05	6.79656
In.vitro	ENSMUSG00000027078	56791	Ube2l6	ubiquitin-conjugating enzyme E2L 6	-2.93463	5.46683	-27.8066	3.16085e-07	1.2666e-05	7.78923
In.vitro	ENSMUSG00000026421	13007	Csrp1	cysteine and glycine-rich protein 1	-6.15337	3.85312	-27.8034	3.16293e-07	1.2666e-05	7.76373
Ex.vivo	ENSMUSG00000020399	171285	Havcr2	hepatitis A virus cellular receptor 2	2.02348	7.43788	27.8024	3.16356e-07	1.2666e-05	7.82639
In.vitro	ENSMUSG00000006273	11966	Atp6v1b2	ATPase, H+ transporting, lysosomal V1 subunit B2	-2.11832	8.22017	-27.8005	3.16475e-07	1.2666e-05	7.80196
In.vitro	ENSMUSG00000032561	56318	Acpp	acid phosphatase, prostate	-7.17272	-2.56401	-27.7763	3.18017e-07	1.26902e-05	6.73571
In.vitro	ENSMUSG00000031813	73711	Mvb12a	multivesicular body subunit 12A	-1.97563	5.45186	-27.7726	3.18248e-07	1.26902e-05	7.76983
In.vitro	ENSMUSG00000022351	20775	Sqle	squalene epoxidase	-5.06427	3.94502	-27.7634	3.18841e-07	1.26906e-05	7.81858
Ex.vivo	ENSMUSG00000031389	171207	Arhgap4	Rho GTPase activating protein 4	3.20132	6.35073	27.7502	3.19684e-07	1.27009e-05	7.7693
In.vitro	ENSMUSG00000035539	381522	Ccdc180	coiled-coil domain containing 180	-6.81119	-2.63955	-27.7287	3.21067e-07	1.27212e-05	6.85486
In.vitro	ENSMUSG00000079037	19122	Prnp	prion protein	-5.33972	4.27007	-27.7224	3.21478e-07	1.27212e-05	7.8097
Ex.vivo	ENSMUSG00000027695	18805	Pld1	phospholipase D1	2.86533	6.11658	27.7117	3.22167e-07	1.27212e-05	7.71771
Ex.vivo	ENSMUSG00000029468	18439	P2rx7	purinergic receptor P2X, ligand-gated ion channel, 7	2.10137	6.85254	27.706	3.22538e-07	1.27212e-05	7.78027
Ex.vivo	ENSMUSG00000092622	66991	Khdc3	KH domain containing 3, subcortical maternal complex member	5.92604	-3.12263	27.6938	3.23329e-07	1.27293e-05	6.83197
Ex.vivo	ENSMUSG00000001741	16170	Il16	interleukin 16	3.54612	5.86511	27.6744	3.24594e-07	1.2756e-05	7.80263
In.vitro	ENSMUSG00000032802	76650	Srxn1	sulfiredoxin 1 homolog (S. cerevisiae)	-4.81615	4.96604	-27.6392	3.26911e-07	1.28239e-05	7.80135
In.vitro	ENSMUSG00000029019	18158	Nppb	natriuretic peptide type B	-7.95122	-3.37745	-27.5961	3.29763e-07	1.29124e-05	6.41824
Ex.vivo	ENSMUSG00000013089	104156	Etv5	ets variant 5	2.13085	6.9822	27.5818	3.30716e-07	1.29265e-05	7.78299
Ex.vivo	ENSMUSG00000053263				5.80957	-3.31064	27.5641	3.31902e-07	1.2935e-05	6.85346
Ex.vivo	ENSMUSG00000096284	54382	Tcstv1	2-cell-stage, variable group, member 1	5.85396	-3.35977	27.5608	3.32124e-07	1.2935e-05	6.83473
In.vitro	ENSMUSG00000057604	30937	Lmcd1	LIM and cysteine-rich domains 1	-7.99167	-3.22081	-27.4974	3.36415e-07	1.30787e-05	6.38372
Ex.vivo	ENSMUSG00000073599	68545	Ecscr	endothelial cell surface expressed chemotaxis and apoptosis regulator	5.90545	4.95706	27.4768	3.37828e-07	1.30818e-05	7.60851
Ex.vivo	ENSMUSG00000081096				6.08215	-3.29834	27.4709	3.38229e-07	1.30818e-05	6.72305
In.vitro	ENSMUSG00000089665	100503924	Fcor	Foxo1 corepressor	-6.16104	-2.70962	-27.4698	3.38302e-07	1.30818e-05	7.02782
In.vitro	ENSMUSG00000022883	19876	Robo1	roundabout guidance receptor 1	-7.34908	-2.78654	-27.4579	3.39126e-07	1.30904e-05	6.60852
In.vitro	ENSMUSG00000001506	12842	Col1a1	collagen, type I, alpha 1	-12.5491	1.74306	-27.4304	3.4102e-07	1.31258e-05	7.26495
In.vitro	ENSMUSG00000001700	107022	Gramd3	GRAM domain containing 3	-3.13471	3.2344	-27.4163	3.42003e-07	1.31258e-05	7.74466
Ex.vivo	ENSMUSG00000020709	216991	Adap2	ArfGAP with dual PH domains 2	2.27816	6.62518	27.4161	3.42015e-07	1.31258e-05	7.75162
Ex.vivo	ENSMUSG00000031214	94190	Ophn1	oligophrenin 1	2.78413	6.75409	27.4097	3.4246e-07	1.31258e-05	7.72183
Ex.vivo	ENSMUSG00000019818	53599	Cd164	CD164 antigen	2.72382	8.86275	27.3883	3.43952e-07	1.31598e-05	7.65627
Ex.vivo	ENSMUSG00000104034				5.77838	-3.04359	27.3725	3.45063e-07	1.31791e-05	6.82745
In.vitro	ENSMUSG00000050751	209966	Pgbd5	piggyBac transposable element derived 5	-7.05207	-3.0817	-27.3556	3.46255e-07	1.32014e-05	6.6943
Ex.vivo	ENSMUSG00000029068	56036	Ccnl2	cyclin L2	2.16701	7.09513	27.3468	3.46876e-07	1.32019e-05	7.71986
In.vitro	ENSMUSG00000041058	107568	Wwp1	WW domain containing E3 ubiquitin protein ligase 1	-3.4991	5.89824	-27.2729	3.52144e-07	1.3379e-05	7.70277
Ex.vivo	ENSMUSG00000032870	69780	Smap2	small ArfGAP 2	2.7776	7.60273	27.2459	3.54098e-07	1.34298e-05	7.69603
Ex.vivo	ENSMUSG00000101828				6.43299	-1.87524	27.212	3.56561e-07	1.34892e-05	6.75081
Ex.vivo	ENSMUSG00000106976				6.32583	-3.02306	27.2019	3.57295e-07	1.34892e-05	6.5676
Ex.vivo	ENSMUSG00000104969				5.73327	-3.21409	27.1919	3.58034e-07	1.34892e-05	6.80903
In.vitro	ENSMUSG00000021403	20706	Serpinb9b	serine (or cysteine) peptidase inhibitor, clade B, member 9b	-7.08817	-2.75595	-27.1903	3.58147e-07	1.34892e-05	6.64787
In.vitro	ENSMUSG00000079017	76933	Ifi27l2a	interferon, alpha-inducible protein 27 like 2A	-5.45988	5.04811	-27.1773	3.59106e-07	1.35019e-05	7.71358
In.vitro	ENSMUSG00000031818	12857	Cox4i1	cytochrome c oxidase subunit 4I1	-2.29906	7.59031	-27.164	3.60082e-07	1.35152e-05	7.58641
In.vitro	ENSMUSG00000039131	54120	Gipc2	GIPC PDZ domain containing family, member 2	-6.4792	-2.70971	-27.1517	3.60993e-07	1.3526e-05	6.8544
In.vitro	ENSMUSG00000022144	14573	Gdnf	glial cell line derived neurotrophic factor	-7.86678	-3.15351	-27.1282	3.62741e-07	1.35681e-05	6.35437
Ex.vivo	ENSMUSG00000022793	56375	B4galt4	UDP-Gal:betaGlcNAc beta 1,4-galactosyltransferase, polypeptide 4	2.45897	5.81178	27.0788	3.66449e-07	1.36589e-05	7.63904
Ex.vivo	ENSMUSG00000020101	74048	Vsir	V-set immunoregulatory receptor	2.27794	10.0271	27.0769	3.66589e-07	1.36589e-05	7.66496
Ex.vivo	ENSMUSG00000046321	195646	Hs3st2	heparan sulfate (glucosamine) 3-O-sulfotransferase 2	6.05975	-3.08796	27.0707	3.67054e-07	1.36589e-05	6.651
In.vitro	ENSMUSG00000044716	231134	Dok7	docking protein 7	-5.98705	-3.19856	-27.0494	3.68669e-07	1.36956e-05	7.00053
In.vitro	ENSMUSG00000022505	13731	Emp2	epithelial membrane protein 2	-5.65857	4.26512	-27.035	3.69769e-07	1.3713e-05	7.67616
In.vitro	ENSMUSG00000073411	14964	H2-D1	histocompatibility 2, D region locus 1	-2.78285	10.812	-27.0189	3.70993e-07	1.37349e-05	7.57525
In.vitro	ENSMUSG00000078532	67149	Nkain1	Na+/K+ transporting ATPase interacting 1	-7.35492	-2.13015	-27.0102	3.71666e-07	1.37365e-05	7.03012
Ex.vivo	ENSMUSG00000027215	12521	Cd82	CD82 antigen	1.63257	7.31123	26.9793	3.74042e-07	1.37686e-05	7.53996
In.vitro	ENSMUSG00000046718	69550	Bst2	bone marrow stromal cell antigen 2	-1.84343	7.07673	-26.9756	3.7433e-07	1.37686e-05	7.65472
Ex.vivo	ENSMUSG00000015377	69440	Dennd6b	DENN/MADD domain containing 6B	3.05369	3.22234	26.9742	3.74435e-07	1.37686e-05	7.63897
Ex.vivo	ENSMUSG00000032020	72828	Ubash3b	ubiquitin associated and SH3 domain containing, B	2.22634	6.88867	26.9598	3.75554e-07	1.37864e-05	7.64433
Ex.vivo	ENSMUSG00000029344	22022	Tpst2	protein-tyrosine sulfotransferase 2	2.00905	7.48578	26.9298	3.77888e-07	1.38487e-05	7.53748
Ex.vivo	ENSMUSG00000024397	11629	Aif1	allograft inflammatory factor 1	2.75112	7.42859	26.9078	3.79613e-07	1.38885e-05	7.59034
In.vitro	ENSMUSG00000039745	53415	Htatip2	HIV-1 Tat interactive protein 2	-3.33649	4.90501	-26.865	3.82992e-07	1.39809e-05	7.61459
Ex.vivo	ENSMUSG00000026425	14270	Srgap2	SLIT-ROBO Rho GTPase activating protein 2	3.03359	8.32151	26.8596	3.83426e-07	1.39809e-05	7.60209
Ex.vivo	ENSMUSG00000071036				5.16386	-3.49643	26.8222	3.86416e-07	1.40663e-05	6.88493
In.vitro	ENSMUSG00000021707	13361	Dhfr	dihydrofolate reductase	-3.08187	2.47419	-26.7671	3.90868e-07	1.41892e-05	7.49245
In.vitro	ENSMUSG00000060924	94109	Csmd1	CUB and Sushi multiple domains 1	-7.71397	-3.09273	-26.7643	3.91098e-07	1.41892e-05	6.33513
In.vitro	ENSMUSG00000041498	381293	Kif14	kinesin family member 14	-6.98871	-3.04145	-26.7389	3.93167e-07	1.42405e-05	6.59061
Ex.vivo	ENSMUSG00000086993	102641859	Rsf1os2	remodeling and spacing factor 1, opposite strand 2	5.26794	-1.95137	26.7185	3.94843e-07	1.42774e-05	6.87146
Ex.vivo	ENSMUSG00000036913	330863	Trim67	tripartite motif-containing 67	6.02066	-3.425	26.7059	3.9588e-07	1.42911e-05	6.59196
Ex.vivo	ENSMUSG00000048895	12569	Cdk5r1	cyclin-dependent kinase 5, regulatory subunit 1 (p35)	5.41544	2.75413	26.688	3.97364e-07	1.43209e-05	7.49001
Ex.vivo	ENSMUSG00000022378	223601	Cyrib	CYFIP related Rac1 interactor B	1.83096	7.98565	26.6705	3.98822e-07	1.43497e-05	7.57669
In.vitro	ENSMUSG00000005124	22402	Ccn4	cellular communication network factor 4	-7.63104	-3.04855	-26.6502	4.00515e-07	1.43868e-05	6.34155
In.vitro	ENSMUSG00000024038	78330	Ndufv3	NADH:ubiquinone oxidoreductase core subunit V3	-1.66429	6.2383	-26.6337	4.01903e-07	1.44128e-05	7.46312
In.vitro	ENSMUSG00000047562	17384	Mmp10	matrix metallopeptidase 10	-6.85957	-2.56946	-26.6034	4.04457e-07	1.44591e-05	6.60825
In.vitro	ENSMUSG00000005087	12505	Cd44	CD44 antigen	-7.8643	4.38632	-26.5949	4.05181e-07	1.44591e-05	7.52155
In.vitro	ENSMUSG00000046733	232431	Gprc5a	G protein-coupled receptor, family C, group 5, member A	-6.67313	-2.62239	-26.5948	4.05191e-07	1.44591e-05	6.67203
Ex.vivo	ENSMUSG00000026638	54139	Irf6	interferon regulatory factor 6	5.46643	-3.22268	26.5666	4.07588e-07	1.45208e-05	6.78441
In.vitro	ENSMUSG00000054555	11489	Adam12	a disintegrin and metallopeptidase domain 12 (meltrin alpha)	-6.60524	-2.47375	-26.5088	4.12568e-07	1.46689e-05	6.67782
Ex.vivo	ENSMUSG00000024621	12978	Csf1r	colony stimulating factor 1 receptor	2.72159	12.3074	26.5027	4.13095e-07	1.46689e-05	7.50948
In.vitro	ENSMUSG00000024743	54525	Syt7	synaptotagmin VII	-7.02456	-2.74155	-26.4754	4.15474e-07	1.47293e-05	6.52303
Ex.vivo	ENSMUSG00000063234	80910	Gpr84	G protein-coupled receptor 84	5.73705	4.92897	26.4351	4.19013e-07	1.48256e-05	7.52722
In.vitro	ENSMUSG00000052151	50784	Plpp2	phospholipid phosphatase 2	-2.25128	4.67605	-26.3971	4.22384e-07	1.48256e-05	7.50536
In.vitro	ENSMUSG00000095788	320832	Sirpb1a	signal-regulatory protein beta 1A	-6.56249	-2.62412	-26.3946	4.22606e-07	1.48256e-05	6.6688
Ex.vivo	ENSMUSG00000097088				5.73327	-3.15587	26.3901	4.23011e-07	1.48256e-05	6.64321
In.vitro	ENSMUSG00000004849	11769	Ap1s1	adaptor protein complex AP-1, sigma 1	-1.8464	6.28698	-26.3863	4.23345e-07	1.48256e-05	7.5186
Ex.vivo	ENSMUSG00000090936				5.92009	0.55935	26.3827	4.23669e-07	1.48256e-05	6.47263
Ex.vivo	ENSMUSG00000037706	12520	Cd81	CD81 antigen	1.82976	10.5077	26.3826	4.23683e-07	1.48256e-05	7.52555
Ex.vivo	ENSMUSG00000065818	27211	Snord35a	small nucleolar RNA, C/D box 35A	5.46622	-3.47197	26.38	4.23916e-07	1.48256e-05	6.66115
Ex.vivo	ENSMUSG00000038463	320078	Olfml2b	olfactomedin-like 2B	2.83204	4.49362	26.3753	4.2433e-07	1.48256e-05	7.54763
In.vitro	ENSMUSG00000057191	382062	AB124611	cDNA sequence AB124611	-4.72587	3.07533	-26.3601	4.25695e-07	1.48353e-05	7.47183
In.vitro	ENSMUSG00000020620	27404	Abca8b	ATP-binding cassette, sub-family A (ABC1), member 8b	-6.29867	-2.77622	-26.3539	4.26258e-07	1.48353e-05	6.75116
In.vitro	ENSMUSG00000030077	12661	Chl1	cell adhesion molecule L1-like	-7.0522	-3.78178	-26.3427	4.27269e-07	1.48353e-05	6.48538
In.vitro	ENSMUSG00000035678	21950	Tnfsf9	tumor necrosis factor (ligand) superfamily, member 9	-4.03912	3.20331	-26.3419	4.27338e-07	1.48353e-05	7.48668
Ex.vivo	ENSMUSG00000050103	319660	Agmo	alkylglycerol monooxygenase	2.9402	4.89486	26.3072	4.30486e-07	1.49208e-05	7.51784
Ex.vivo	ENSMUSG00000004933	17179	Matk	megakaryocyte-associated tyrosine kinase	3.57902	4.91074	26.2577	4.35025e-07	1.50541e-05	7.48209
In.vitro	ENSMUSG00000000058	12390	Cav2	caveolin 2	-2.89695	5.15265	-26.2477	4.35951e-07	1.50617e-05	7.47452
Ex.vivo	ENSMUSG00000028163	18033	Nfkb1	nuclear factor of kappa light polypeptide gene enhancer in B cells 1, p105	2.31357	6.39328	26.2404	4.36631e-07	1.50617e-05	7.49434
Ex.vivo	ENSMUSG00000039115	104099	Itga9	integrin alpha 9	2.30885	5.80258	26.1938	4.40978e-07	1.51744e-05	7.47352
In.vitro	ENSMUSG00000079293	56644	Clec7a	C-type lectin domain family 7, member a	-5.02659	5.43675	-26.1904	4.41295e-07	1.51744e-05	7.47133
In.vitro	ENSMUSG00000028459	12517	Cd72	CD72 antigen	-5.80522	6.06593	-26.1637	4.43807e-07	1.51857e-05	7.46075
Ex.vivo	ENSMUSG00000018169	17305	Mfng	MFNG O-fucosylpeptide 3-beta-N-acetylglucosaminyltransferase	3.34668	5.57614	26.1557	4.44564e-07	1.51857e-05	7.50122
In.vitro	ENSMUSG00000025950	15926	Idh1	isocitrate dehydrogenase 1 (NADP+), soluble	-2.52272	6.96325	-26.1506	4.45046e-07	1.51857e-05	7.43423
In.vitro	ENSMUSG00000025791	72157	Pgm1	phosphoglucomutase 1	-1.98394	6.15964	-26.1483	4.45267e-07	1.51857e-05	7.47169
Ex.vivo	ENSMUSG00000022199	59049	Slc22a17	solute carrier family 22 (organic cation transporter), member 17	2.70648	4.82573	26.146	4.4548e-07	1.51857e-05	7.47877
Ex.vivo	ENSMUSG00000106536				5.50857	-3.39479	26.1358	4.46451e-07	1.51857e-05	6.67961
In.vitro	ENSMUSG00000028497	66775	Hacd4	3-hydroxyacyl-CoA dehydratase 4	-1.81979	6.09676	-26.1351	4.46516e-07	1.51857e-05	7.47723
In.vitro	ENSMUSG00000049872	103511	Calhm5	calcium homeostasis modulator family member 5	-7.59647	-3.13757	-26.1192	4.48035e-07	1.52136e-05	6.24282
Ex.vivo	ENSMUSG00000104550				5.40474	-3.25657	26.1036	4.49531e-07	1.52406e-05	6.71381
In.vitro	ENSMUSG00000034714	117160	Ttyh2	tweety family member 2	-3.66841	5.34205	-26.0853	4.51293e-07	1.52558e-05	7.42803
Ex.vivo	ENSMUSG00000032300	74211	1700017B05Rik	RIKEN cDNA 1700017B05 gene	3.16717	7.83193	26.0843	4.51385e-07	1.52558e-05	7.36104
In.vitro	ENSMUSG00000021917	69019	Spcs1	signal peptidase complex subunit 1 homolog (S. cerevisiae)	-1.59548	6.84718	-26.0594	4.53795e-07	1.52907e-05	7.36136
In.vitro	ENSMUSG00000042312	20196	S100a13	S100 calcium binding protein A13	-2.22109	4.68219	-26.0591	4.53824e-07	1.52907e-05	7.47278
In.vitro	ENSMUSG00000097558				-6.13576	-3.22542	-26.0341	4.56251e-07	1.53487e-05	6.73873
In.vitro	ENSMUSG00000040605	56175	Bace2	beta-site APP-cleaving enzyme 2	-5.4363	-2.30289	-26.0146	4.58166e-07	1.53849e-05	6.96106
In.vitro	ENSMUSG00000090084	51795	Srpx	sushi-repeat-containing protein	-7.52478	-3.1014	-26.0046	4.59146e-07	1.53849e-05	6.24441
In.vitro	ENSMUSG00000020635	14226	Fkbp1b	FK506 binding protein 1b	-3.3227	2.55454	-26.0015	4.59453e-07	1.53849e-05	7.36774
In.vitro	ENSMUSG00000038679	83925	Trps1	transcriptional repressor GATA binding 1	-3.76996	2.61058	-25.9721	4.62351e-07	1.54537e-05	7.41103
In.vitro	ENSMUSG00000028082	27059	Sh3d19	SH3 domain protein D19	-3.85004	1.48417	-25.9663	4.62929e-07	1.54537e-05	7.15071
Ex.vivo	ENSMUSG00000052423	57370	B4galt3	UDP-Gal:betaGlcNAc beta 1,4-galactosyltransferase, polypeptide 3	2.30288	5.09528	25.9085	4.68714e-07	1.56228e-05	7.44744
Ex.vivo	ENSMUSG00000079227	12774	Ccr5	chemokine (C-C motif) receptor 5	2.80391	7.3434	25.8913	4.7045e-07	1.56567e-05	7.41076
Ex.vivo	ENSMUSG00000102786				5.87635	-3.02699	25.8834	4.71245e-07	1.56573e-05	6.47786
In.vitro	ENSMUSG00000032011	21838	Thy1	thymus cell antigen 1, theta	-7.26358	-2.93259	-25.873	4.72309e-07	1.56573e-05	6.31032
In.vitro	ENSMUSG00000004558	29811	Ndrg2	N-myc downstream regulated gene 2	-3.1279	3.3417	-25.8698	4.7263e-07	1.56573e-05	7.41928
In.vitro	ENSMUSG00000021464	26564	Ror2	receptor tyrosine kinase-like orphan receptor 2	-7.28544	-2.95405	-25.8409	4.7558e-07	1.57311e-05	6.29563
Ex.vivo	ENSMUSG00000026430	54354	Rassf5	Ras association (RalGDS/AF-6) domain family member 5	2.7818	6.58341	25.811	4.78658e-07	1.57791e-05	7.3913
In.vitro	ENSMUSG00000040952	20085	Rps19	ribosomal protein S19	-2.73753	5.76566	-25.8031	4.7947e-07	1.57791e-05	7.33839
In.vitro	ENSMUSG00000039908	268512	Slc26a11	solute carrier family 26, member 11	-3.22028	4.22326	-25.7997	4.79825e-07	1.57791e-05	7.42482
In.vitro	ENSMUSG00000029409	57425	U90926	cDNA sequence U90926	-7.52477	-3.1486	-25.7986	4.79936e-07	1.57791e-05	6.20048
In.vitro	ENSMUSG00000036752	227613	Tubb4b	tubulin, beta 4B class IVB	-2.58095	5.50159	-25.7851	4.81342e-07	1.58014e-05	7.35769
In.vitro	ENSMUSG00000046160	50914	Olig1	oligodendrocyte transcription factor 1	-6.99831	-3.02595	-25.7632	4.83622e-07	1.58501e-05	6.38151
Ex.vivo	ENSMUSG00000023044	246277	Csad	cysteine sulfinic acid decarboxylase	1.63303	5.5483	25.75	4.85006e-07	1.58501e-05	7.30779
Ex.vivo	ENSMUSG00000103076				5.29656	-3.04729	25.7499	4.85017e-07	1.58501e-05	6.49492
In.vitro	ENSMUSG00000037035	16324	Inhbb	inhibin beta-B	-7.19595	-2.91009	-25.743	4.85742e-07	1.58501e-05	6.3067
Ex.vivo	ENSMUSG00000090273	100504446	Prr22	proline rich 22	5.77836	-3.158	25.7358	4.86494e-07	1.58508e-05	6.48601
Ex.vivo	ENSMUSG00000064181	216363	Rab3ip	RAB3A interacting protein	2.55246	4.15876	25.717	4.88481e-07	1.58669e-05	7.386
In.vitro	ENSMUSG00000068686	333883	Cd59b	CD59b antigen	-6.37365	-3.07093	-25.71	4.89219e-07	1.58669e-05	6.5885
In.vitro	ENSMUSG00000040767	78372	Snrnp25	small nuclear ribonucleoprotein 25 (U11/U12)	-2.9099	3.40289	-25.7075	4.89491e-07	1.58669e-05	7.4053
In.vitro	ENSMUSG00000056054	20201	S100a8	S100 calcium binding protein A8 (calgranulin A)	-6.42983	-2.7345	-25.6974	4.90563e-07	1.58669e-05	6.56647
Ex.vivo	ENSMUSG00000000766	18390	Oprm1	opioid receptor, mu 1	5.77836	-3.14848	25.6967	4.9064e-07	1.58669e-05	6.47758
In.vitro	ENSMUSG00000096956	100616095	Snhg18	small nucleolar RNA host gene 18	-6.25259	-2.54553	-25.6755	4.92891e-07	1.58805e-05	6.6224
In.vitro	ENSMUSG00000029465	56378	Arpc3	actin related protein 2/3 complex, subunit 3	-2.4382	7.76557	-25.6732	4.9314e-07	1.58805e-05	7.29145
Ex.vivo	ENSMUSG00000038023	21871	Atp6v0a2	ATPase, H+ transporting, lysosomal V0 subunit A2	2.30825	7.22221	25.6722	4.93251e-07	1.58805e-05	7.29308
Ex.vivo	ENSMUSG00000060678	319155	H4c3	H4 clustered histone 3	5.18552	-0.0522186	25.6508	4.95544e-07	1.59307e-05	6.57099
In.vitro	ENSMUSG00000023939	68463	Mrpl14	mitochondrial ribosomal protein L14	-2.20769	4.40421	-25.6214	4.98714e-07	1.6009e-05	7.3439
Ex.vivo	ENSMUSG00000079164	53791	Tlr5	toll-like receptor 5	4.05899	3.03293	25.6025	5.00769e-07	1.60512e-05	7.35085
In.vitro	ENSMUSG00000026413	18772	Pkp1	plakophilin 1	-6.97148	-3.52234	-25.5792	5.03321e-07	1.61092e-05	6.35139
Ex.vivo	ENSMUSG00000102960				5.62237	-3.36755	25.5467	5.06892e-07	1.61997e-05	6.60387
Ex.vivo	ENSMUSG00000001995	244668	Sipa1l2	signal-induced proliferation-associated 1 like 2	2.94005	7.02278	25.5105	5.1091e-07	1.62999e-05	7.23411
In.vitro	ENSMUSG00000030591	57296	Psmd8	proteasome (prosome, macropain) 26S subunit, non-ATPase, 8	-2.40616	7.76807	-25.4999	5.12096e-07	1.62999e-05	7.17021
In.vitro	ENSMUSG00000032860	18442	P2ry2	purinergic receptor P2Y, G-protein coupled 2	-4.57412	2.49454	-25.4983	5.12279e-07	1.62999e-05	7.28836
Ex.vivo	ENSMUSG00000096215	432995	Smim22	small integral membrane protein 22	5.97416	-3.22072	25.473	5.15118e-07	1.63457e-05	6.34949
In.vitro	ENSMUSG00000029093	81840	Sorcs2	sortilin-related VPS10 domain containing receptor 2	-7.57885	-3.45037	-25.472	5.15222e-07	1.63457e-05	6.1106
In.vitro	ENSMUSG00000037152	66377	Ndufc1	NADH:ubiquinone oxidoreductase subunit C1	-2.437	5.00105	-25.4479	5.17947e-07	1.63844e-05	7.26715
Ex.vivo	ENSMUSG00000050357	234695	Carmil2	capping protein regulator and myosin 1 linker 2	5.8758	-3.43181	25.4479	5.17951e-07	1.63844e-05	6.3842
Ex.vivo	ENSMUSG00000045968	240817	Teddm2	transmembrane epididymal family member 2	6.87045	1.0732	25.4383	5.19043e-07	1.63951e-05	6.30135
In.vitro	ENSMUSG00000016524	329244	Il19	interleukin 19	-6.57005	-2.60487	-25.4181	5.21346e-07	1.64364e-05	6.45747
In.vitro	ENSMUSG00000044646	207259	Zbtb7c	zinc finger and BTB domain containing 7C	-7.07561	-3.03128	-25.4135	5.21864e-07	1.64364e-05	6.27845
Ex.vivo	ENSMUSG00000029513	19079	Prkab1	protein kinase, AMP-activated, beta 1 non-catalytic subunit	2.59467	6.55257	25.3837	5.25288e-07	1.64889e-05	7.23412
In.vitro	ENSMUSG00000048988	243312	Elfn1	leucine rich repeat and fibronectin type III, extracellular 1	-7.48752	-3.21791	-25.3834	5.25321e-07	1.64889e-05	6.12428
In.vitro	ENSMUSG00000026389	68428	Steap3	STEAP family member 3	-3.27008	3.00981	-25.3792	5.25804e-07	1.64889e-05	7.31111
Ex.vivo	ENSMUSG00000053286	98685	Trmt1l	tRNA methyltransferase 1 like	1.73894	5.84396	25.3598	5.28053e-07	1.65168e-05	7.26438
Ex.vivo	ENSMUSG00000043140	66690	Tmem186	transmembrane protein 186	1.82494	4.24465	25.3584	5.28215e-07	1.65168e-05	7.28118
In.vitro	ENSMUSG00000021587	18548	Pcsk1	proprotein convertase subtilisin/kexin type 1	-6.94572	-2.93123	-25.3477	5.29457e-07	1.65318e-05	6.31025
In.vitro	ENSMUSG00000091387	218476	Gcnt4	glucosaminyl (N-acetyl) transferase 4, core 2 (beta-1,6-N-acetylglucosaminyltransferase)	-7.26356	-3.04458	-25.3045	5.34501e-07	1.66429e-05	6.18757
Ex.vivo	ENSMUSG00000086503	213742	Xist	inactive X specific transcripts	2.57461	6.64857	25.3042	5.34546e-07	1.66429e-05	7.28476
Ex.vivo	ENSMUSG00000015852	80891	Fcrls	Fc receptor-like S, scavenger receptor	3.01687	10.412	25.2893	5.36298e-07	1.66736e-05	7.2647
In.vitro	ENSMUSG00000033788	26903	Dysf	dysferlin	-6.8082	-3.86155	-25.1683	5.5081e-07	1.71003e-05	6.31954
In.vitro	ENSMUSG00000024480	11777	Ap3s1	adaptor-related protein complex 3, sigma 1 subunit	-2.88446	3.91057	-25.159	5.51948e-07	1.71112e-05	7.26679
In.vitro	ENSMUSG00000031029	66085	Eif3f	eukaryotic translation initiation factor 3, subunit F	-1.6719	5.81528	-25.1408	5.54167e-07	1.71555e-05	7.18822
In.vitro	ENSMUSG00000097252				-6.82295	-3.29707	-25.1258	5.56018e-07	1.71883e-05	6.30501
Ex.vivo	ENSMUSG00000103739				6.65701	-1.92996	25.0953	5.59794e-07	1.72805e-05	6.56413
Ex.vivo	ENSMUSG00000106959				6.08155	-2.46532	25.0886	5.6062e-07	1.72814e-05	6.50936
Ex.vivo	ENSMUSG00000055069	270160	Rab39	RAB39, member RAS oncogene family	4.35706	3.964	25.0597	5.64225e-07	1.73679e-05	7.23575
Ex.vivo	ENSMUSG00000086946	100502661	Gm15527	predicted gene 15527	5.23916	-3.38775	25.0381	5.66943e-07	1.74269e-05	6.54758
In.vitro	ENSMUSG00000007872	15903	Id3	inhibitor of DNA binding 3	-9.63805	3.83981	-25.0256	5.68527e-07	1.74388e-05	7.06867
In.vitro	ENSMUSG00000042821	20613	Snai1	snail family zinc finger 1	-6.99834	-2.95201	-25.0223	5.68937e-07	1.74388e-05	6.22019
Ex.vivo	ENSMUSG00000052062	72823	Pard3b	par-3 family cell polarity regulator beta	3.84108	2.37001	24.9988	5.71929e-07	1.74683e-05	7.06595
In.vitro	ENSMUSG00000026890	16874	Lhx6	LIM homeobox protein 6	-7.36971	-3.20221	-24.9936	5.72587e-07	1.74683e-05	6.08121
Ex.vivo	ENSMUSG00000105345				5.47598	-3.3315	24.9929	5.72683e-07	1.74683e-05	6.44497
Ex.vivo	ENSMUSG00000004270	14792	Lpcat3	lysophosphatidylcholine acyltransferase 3	1.96891	7.40358	24.9895	5.73113e-07	1.74683e-05	7.08427
In.vitro	ENSMUSG00000012848	20103	Rps5	ribosomal protein S5	-2.30834	6.55621	-24.9742	5.75066e-07	1.74822e-05	7.14353
In.vitro	ENSMUSG00000073680	320587	Tmem88b	transmembrane protein 88B	-6.9444	-3.07692	-24.9733	5.75179e-07	1.74822e-05	6.22848
In.vitro	ENSMUSG00000025492	66141	Ifitm3	interferon induced transmembrane protein 3	-6.4073	6.53483	-24.9605	5.76833e-07	1.7508e-05	7.21648
Ex.vivo	ENSMUSG00000022372	20491	Sla	src-like adaptor	3.39052	6.78022	24.9454	5.78776e-07	1.75425e-05	7.18298
Ex.vivo	ENSMUSG00000001065	57247	Zfp276	zinc finger protein (C2H2 type) 276	2.62983	5.16276	24.9336	5.80305e-07	1.75643e-05	7.16161
In.vitro	ENSMUSG00000035357	55983	Pdzrn3	PDZ domain containing RING finger 3	-6.88837	-2.91804	-24.9139	5.8286e-07	1.76171e-05	6.23512
Ex.vivo	ENSMUSG00000105082				5.29485	-3.38603	24.8652	5.89237e-07	1.77852e-05	6.48765
Ex.vivo	ENSMUSG00000048490	268903	Nrip1	nuclear receptor interacting protein 1	3.2225	7.10114	24.8415	5.92381e-07	1.78348e-05	7.1394
In.vitro	ENSMUSG00000017754	18830	Pltp	phospholipid transfer protein	-8.74507	5.10985	-24.8404	5.92524e-07	1.78348e-05	7.18628
Ex.vivo	ENSMUSG00000037661	71862	Gpr160	G protein-coupled receptor 160	2.28647	4.85693	24.8235	5.94772e-07	1.78777e-05	7.21026
Ex.vivo	ENSMUSG00000090872				5.36163	-3.43258	24.7939	5.98739e-07	1.79721e-05	6.44572
Ex.vivo	ENSMUSG00000049436	22268	Upk1b	uroplakin 1B	10.4634	1.84954	24.7867	5.99698e-07	1.7976e-05	6.33491
In.vitro	ENSMUSG00000055320	21676	Tead1	TEA domain family member 1	-6.97162	-3.03347	-24.762	6.03037e-07	1.80366e-05	6.17188
Ex.vivo	ENSMUSG00000003581	71673	Rnf215	ring finger protein 215	1.78179	5.51196	24.7595	6.03376e-07	1.80366e-05	7.08472
In.vitro	ENSMUSG00000006333	76846	Rps9	ribosomal protein S9	-1.50579	7.41553	-24.7489	6.04819e-07	1.80432e-05	7.0291
Ex.vivo	ENSMUSG00000026288	16331	Inpp5d	inositol polyphosphate-5-phosphatase D	2.45831	8.99843	24.7457	6.05258e-07	1.80432e-05	7.08451
In.vitro	ENSMUSG00000020803	52700	Txndc17	thioredoxin domain containing 17	-2.36536	6.2343	-24.7246	6.08137e-07	1.81041e-05	7.01617
In.vitro	ENSMUSG00000041347	12061	Bdkrb1	bradykinin receptor, beta 1	-6.37993	-2.61331	-24.7061	6.10675e-07	1.81548e-05	6.36593
In.vitro	ENSMUSG00000036136	104943	Fam110c	family with sequence similarity 110, member C	-6.12078	-2.5899	-24.66	6.17059e-07	1.83196e-05	6.44352
Ex.vivo	ENSMUSG00000029392	75695	Rilpl1	Rab interacting lysosomal protein-like 1	2.27176	5.57305	24.649	6.18591e-07	1.834e-05	7.14975
In.vitro	ENSMUSG00000087626	100504154	Gm15050	predicted gene 15050	-6.66904	-3.59848	-24.6366	6.20325e-07	1.83663e-05	6.2503
Ex.vivo	ENSMUSG00000056880	73748	Gadl1	glutamate decarboxylase-like 1	6.55968	-1.38245	24.6202	6.22629e-07	1.83979e-05	6.46567
In.vitro	ENSMUSG00000009185	20307	Ccl8	chemokine (C-C motif) ligand 8	-6.85952	-2.92794	-24.617	6.23082e-07	1.83979e-05	6.17905
Ex.vivo	ENSMUSG00000027339	215653	Rassf2	Ras association (RalGDS/AF-6) domain family member 2	2.09097	7.1781	24.6005	6.25412e-07	1.84031e-05	7.00984
In.vitro	ENSMUSG00000021242	67963	Npc2	NPC intracellular cholesterol transporter 2	-1.65101	9.21088	-24.5985	6.25685e-07	1.84031e-05	7.08301
Ex.vivo	ENSMUSG00000034959	271221	Rubcnl	RUN and cysteine rich domain containing beclin 1 interacting protein like	3.93001	4.97811	24.5977	6.25801e-07	1.84031e-05	7.15884
In.vitro	ENSMUSG00000040907	232975	Atp1a3	ATPase, Na+/K+ transporting, alpha 3 polypeptide	-3.49034	5.03884	-24.5591	6.31296e-07	1.85173e-05	7.11436
In.vitro	ENSMUSG00000061603	238161	Akap6	A kinase (PRKA) anchor protein 6	-6.01148	-3.28611	-24.5541	6.3201e-07	1.85173e-05	6.4562
In.vitro	ENSMUSG00000030536	29875	Iqgap1	IQ motif containing GTPase activating protein 1	-5.14393	6.54929	-24.5525	6.32241e-07	1.85173e-05	7.05631
Ex.vivo	ENSMUSG00000039218	75956	Srrm2	serine/arginine repetitive matrix 2	2.35286	8.26957	24.5428	6.33628e-07	1.8533e-05	6.99202
Ex.vivo	ENSMUSG00000086554	78615	9530034E10Rik	RIKEN cDNA 9530034E10 gene	5.03923	-3.56976	24.5284	6.35712e-07	1.8549e-05	6.51
In.vitro	ENSMUSG00000025290	20088	Rps24	ribosomal protein S24	-2.22332	4.81719	-24.5242	6.36305e-07	1.8549e-05	7.06971
In.vitro	ENSMUSG00000021807	68045	Rtraf	RNA transcription, translation and transport factor	-1.51733	6.00742	-24.5157	6.37542e-07	1.8549e-05	6.97835
Ex.vivo	ENSMUSG00000032624	78798	Eml4	echinoderm microtubule associated protein like 4	1.94622	5.97284	24.5154	6.37589e-07	1.8549e-05	7.01993
In.vitro	ENSMUSG00000000088	12858	Cox5a	cytochrome c oxidase subunit 5A	-2.28286	5.33687	-24.485	6.42005e-07	1.86525e-05	7.01248
In.vitro	ENSMUSG00000063193	217304	Cd300lb	CD300 molecule like family member B	-6.1939	3.76942	-24.4783	6.42984e-07	1.8656e-05	7.10599
Ex.vivo	ENSMUSG00000105257				5.20883	-3.53218	24.4687	6.44381e-07	1.8659e-05	6.43196
In.vitro	ENSMUSG00000020524	14799	Gria1	glutamate receptor, ionotropic, AMPA1 (alpha 1)	-7.10038	-3.71946	-24.4658	6.44804e-07	1.8659e-05	6.0597
Ex.vivo	ENSMUSG00000084978				5.82205	-3.22486	24.4537	6.46581e-07	1.8679e-05	6.18575
In.vitro	ENSMUSG00000057561	13664	Eif1a	eukaryotic translation initiation factor 1A	-1.81975	6.26681	-24.4494	6.47216e-07	1.8679e-05	6.97597
In.vitro	ENSMUSG00000067591	16634	Klra3	killer cell lectin-like receptor, subfamily A, member 3	-6.68414	-3.25168	-24.4235	6.51053e-07	1.87648e-05	6.19701
Ex.vivo	ENSMUSG00000021263	70059	Degs2	delta(4)-desaturase, sphingolipid 2	4.95211	1.28022	24.4063	6.536e-07	1.87755e-05	6.43072
Ex.vivo	ENSMUSG00000035711	27261	Dok3	docking protein 3	2.14718	5.48249	24.4016	6.54305e-07	1.87755e-05	7.09088
In.vitro	ENSMUSG00000034457	245527	Eda2r	ectodysplasin A2 receptor	-6.2045	-2.67819	-24.3995	6.54614e-07	1.87755e-05	6.3566
Ex.vivo	ENSMUSG00000021200	65256	Asb2	ankyrin repeat and SOCS box-containing 2	10.0014	2.27676	24.3978	6.54878e-07	1.87755e-05	6.65936
In.vitro	ENSMUSG00000028108	13601	Ecm1	extracellular matrix protein 1	-9.35262	4.19412	-24.3913	6.55845e-07	1.87784e-05	7.02442
Ex.vivo	ENSMUSG00000107116				5.31043	-3.44478	24.3689	6.59201e-07	1.88497e-05	6.37006
In.vitro	ENSMUSG00000001542	192657	Ell2	elongation factor for RNA polymerase II 2	-2.98261	5.3459	-24.3201	6.66599e-07	1.90362e-05	6.96493
Ex.vivo	ENSMUSG00000034107	404545	Ano7	anoctamin 7	6.49446	1.19089	24.2967	6.70188e-07	1.91136e-05	6.41408
In.vitro	ENSMUSG00000034839	67557	Larp6	La ribonucleoprotein domain family, member 6	-6.6052	-2.99168	-24.2275	6.809e-07	1.93832e-05	6.18001
In.vitro	ENSMUSG00000038387	20130	Rras	related RAS viral (r-ras) oncogene	-2.14442	5.05201	-24.2241	6.81428e-07	1.93832e-05	6.96946
In.vitro	ENSMUSG00000000555	16402	Itga5	integrin alpha 5 (fibronectin receptor alpha)	-1.82012	6.66222	-24.1913	6.86584e-07	1.9488e-05	6.91528
Ex.vivo	ENSMUSG00000014198	278304	Zfp385c	zinc finger protein 385C	8.54807	-1.14383	24.1893	6.86906e-07	1.9488e-05	6.67756
Ex.vivo	ENSMUSG00000032609	78267	Klhdc8b	kelch domain containing 8B	4.84332	5.09935	24.1755	6.89085e-07	1.95196e-05	7.06301
Ex.vivo	ENSMUSG00000028339	12819	Col15a1	collagen, type XV, alpha 1	4.02993	2.36591	24.1709	6.89815e-07	1.95196e-05	7.01814
Ex.vivo	ENSMUSG00000002007	56504	Srpk3	serine/arginine-rich protein specific kinase 3	3.8339	4.25572	24.159	6.91718e-07	1.9548e-05	6.98967
Ex.vivo	ENSMUSG00000100174				5.65816	-3.28756	24.1142	6.98898e-07	1.97252e-05	6.17455
Ex.vivo	ENSMUSG00000035133	11855	Arhgap5	Rho GTPase activating protein 5	3.1945	7.15176	24.1053	7.00326e-07	1.97384e-05	6.83804
In.vitro	ENSMUSG00000034947	217203	Tmem106a	transmembrane protein 106A	-3.61447	7.18129	-24.0928	7.02345e-07	1.97384e-05	6.92647
Ex.vivo	ENSMUSG00000039304	22035	Tnfsf10	tumor necrosis factor (ligand) superfamily, member 10	2.99804	2.19451	24.0917	7.02537e-07	1.97384e-05	6.97121
Ex.vivo	ENSMUSG00000029674	16885	Limk1	LIM-domain containing, protein kinase	1.58314	5.09546	24.0858	7.03482e-07	1.97384e-05	6.92181
In.vitro	ENSMUSG00000071415	65019	Rpl23	ribosomal protein L23	-2.34121	4.64416	-24.0832	7.03906e-07	1.97384e-05	6.94017
Ex.vivo	ENSMUSG00000099881	100503178	2810013P06Rik	RIKEN cDNA 2810013P06 gene	2.36901	4.2118	24.0368	7.11508e-07	1.98878e-05	7.0282
In.vitro	ENSMUSG00000024085	17158	Man2a1	mannosidase 2, alpha 1	-1.84178	4.87224	-24.0327	7.12179e-07	1.98878e-05	6.96712
Ex.vivo	ENSMUSG00000046207	104709	Pik3r6	phosphoinositide-3-kinase regulatory subunit 5	1.97582	5.19171	24.0321	7.12272e-07	1.98878e-05	7.02618
In.vitro	ENSMUSG00000043895	14739	S1pr2	sphingosine-1-phosphate receptor 2	-2.98765	5.92908	-24.0249	7.13461e-07	1.98878e-05	6.89372
Ex.vivo	ENSMUSG00000103427				6.26326	-2.31139	24.0201	7.14255e-07	1.98878e-05	6.40621
In.vitro	ENSMUSG00000047344	236285	Lancl3	LanC lantibiotic synthetase component C-like 3 (bacterial)	-5.90572	-3.39522	-24.0173	7.14722e-07	1.98878e-05	6.36882
In.vitro	ENSMUSG00000020357	14257	Flt4	FMS-like tyrosine kinase 4	-5.90265	-2.82918	-23.9724	7.22208e-07	2.00704e-05	6.35947
In.vitro	ENSMUSG00000030978	20133	Rrm1	ribonucleotide reductase M1	-2.39057	5.80635	-23.9658	7.23305e-07	2.00752e-05	6.90439
In.vitro	ENSMUSG00000001517	14235	Foxm1	forkhead box M1	-3.5528	2.98334	-23.9593	7.24404e-07	2.008e-05	7.00081
Ex.vivo	ENSMUSG00000027508	94212	Pag1	phosphoprotein associated with glycosphingolipid microdomains 1	4.38523	6.28012	23.9526	7.25527e-07	2.00856e-05	6.97014
In.vitro	ENSMUSG00000025498	54123	Irf7	interferon regulatory factor 7	-2.04911	5.23128	-23.9424	7.27257e-07	2.01078e-05	6.98173
In.vitro	ENSMUSG00000026879	227753	Gsn	gelsolin	-7.23262	6.13222	-23.9351	7.28482e-07	2.01161e-05	6.97847
In.vitro	ENSMUSG00000006800	72043	Sulf2	sulfatase 2	-2.67886	5.30074	-23.9236	7.30439e-07	2.01445e-05	6.91633
In.vitro	ENSMUSG00000021606	407785	Ndufs6	NADH:ubiquinone oxidoreductase core subunit S6	-2.01696	5.0715	-23.8916	7.35899e-07	2.02496e-05	6.89758
Ex.vivo	ENSMUSG00000062729	19044	Ppox	protoporphyrinogen oxidase	2.49559	6.02484	23.8844	7.3713e-07	2.02496e-05	6.90609
Ex.vivo	ENSMUSG00000027315	20732	Spint1	serine protease inhibitor, Kunitz type 1	7.13699	3.94191	23.8804	7.37821e-07	2.02496e-05	6.67526
In.vitro	ENSMUSG00000024770	70166	Lipn	lipase, family member N	-6.63973	-3.04172	-23.8781	7.38209e-07	2.02496e-05	6.08776
Ex.vivo	ENSMUSG00000004633	69993	Chn2	chimerin 2	2.30516	5.69145	23.8741	7.38907e-07	2.02496e-05	6.97397
In.vitro	ENSMUSG00000036446	17022	Lum	lumican	-6.33874	-2.66887	-23.8587	7.41562e-07	2.02757e-05	6.18708
In.vitro	ENSMUSG00000036086	226409	Zranb3	zinc finger, RAN-binding domain containing 3	-4.07395	3.72715	-23.8577	7.41727e-07	2.02757e-05	6.99007
Ex.vivo	ENSMUSG00000054792	270201	Klhl18	kelch-like 18	1.92173	4.66767	23.8516	7.42782e-07	2.02791e-05	6.89258
Ex.vivo	ENSMUSG00000024565	20689	Sall3	spalt like transcription factor 3	5.8533	4.64283	23.8303	7.46491e-07	2.03548e-05	6.90897
In.vitro	ENSMUSG00000089672				-8.55296	4.98001	-23.8123	7.49625e-07	2.03862e-05	6.96768
Ex.vivo	ENSMUSG00000033790	233276	Tubgcp5	tubulin, gamma complex associated protein 5	3.15552	6.30342	23.8091	7.50198e-07	2.03862e-05	6.83487
Ex.vivo	ENSMUSG00000038914	23856	Dido1	death inducer-obliterator 1	2.17368	5.46979	23.8076	7.50459e-07	2.03862e-05	6.80872
In.vitro	ENSMUSG00000061666	66569	Gdpd1	glycerophosphodiester phosphodiesterase domain containing 1	-2.44985	4.72695	-23.749	7.60804e-07	2.06414e-05	6.87711
In.vitro	ENSMUSG00000039883	74511	Lrrc17	leucine rich repeat containing 17	-5.987	-3.64494	-23.718	7.66363e-07	2.07071e-05	6.22235
In.vitro	ENSMUSG00000030225	232449	Dera	deoxyribose-phosphate aldolase (putative)	-2.00286	4.97299	-23.7162	7.66677e-07	2.07071e-05	6.83396
Ex.vivo	ENSMUSG00000100060	100416155	Gm17944	thymidine kinase 1 pseudogene	5.04008	-3.51567	23.7158	7.66757e-07	2.07071e-05	6.32331
Ex.vivo	ENSMUSG00000019960	67603	Dusp6	dual specificity phosphatase 6	2.84904	8.69175	23.7142	7.67036e-07	2.07071e-05	6.78267
Ex.vivo	ENSMUSG00000023915	94185	Tnfrsf21	tumor necrosis factor receptor superfamily, member 21	2.70995	7.55706	23.6718	7.74721e-07	2.08196e-05	6.86713
In.vitro	ENSMUSG00000023886	64074	Smoc2	SPARC related modular calcium binding 2	-6.76931	-3.06374	-23.6707	7.74917e-07	2.08196e-05	5.99432
In.vitro	ENSMUSG00000095419				-5.97173	-3.17565	-23.6704	7.74964e-07	2.08196e-05	6.26665
In.vitro	ENSMUSG00000049929	78134	Lpar4	lysophosphatidic acid receptor 4	-5.7221	-2.84388	-23.67	7.75036e-07	2.08196e-05	6.34788
Ex.vivo	ENSMUSG00000037112	235344	Sik2	salt inducible kinase 2	2.11348	5.06075	23.651	7.78502e-07	2.08869e-05	6.81283
Ex.vivo	ENSMUSG00000103357				5.92095	-2.63464	23.6333	7.81767e-07	2.09487e-05	6.34055
In.vitro	ENSMUSG00000006221	29818	Hspb7	heat shock protein family, member 7 (cardiovascular)	-5.43787	-3.47262	-23.6279	7.82746e-07	2.09491e-05	6.42752
In.vitro	ENSMUSG00000074637	20674	Sox2	SRY (sex determining region Y)-box 2	-6.73793	-3.40801	-23.5904	7.897e-07	2.10866e-05	5.98655
Ex.vivo	ENSMUSG00000103899				5.49871	0.350626	23.5818	7.91307e-07	2.10866e-05	6.38721
Ex.vivo	ENSMUSG00000085078	77417	C030013C21Rik	RIKEN cDNA C030013C21 gene	5.65821	-3.40702	23.5798	7.91677e-07	2.10866e-05	6.05077
Ex.vivo	ENSMUSG00000086826				6.72037	-1.92873	23.5741	7.92732e-07	2.10866e-05	6.33411
Ex.vivo	ENSMUSG00000031770	64209	Herpud1	homocysteine-inducible, endoplasmic reticulum stress-inducible, ubiquitin-like domain member 1	2.09412	6.96521	23.5741	7.92735e-07	2.10866e-05	6.7486
In.vitro	ENSMUSG00000034059	241525	Ypel4	yippee like 4	-6.14949	-3.03694	-23.5683	7.9382e-07	2.10896e-05	6.18353
In.vitro	ENSMUSG00000105867	115490131	Gm42517	predicted gene 42517	-5.90275	-2.82466	-23.5572	7.959e-07	2.11191e-05	6.26285
Ex.vivo	ENSMUSG00000107317				6.65283	-2.15752	23.5467	7.9789e-07	2.1146e-05	6.39735
Ex.vivo	ENSMUSG00000096001	70045	2610528A11Rik	RIKEN cDNA 2610528A11 gene	4.71499	1.01623	23.5287	8.01285e-07	2.12101e-05	6.63096
In.vitro	ENSMUSG00000024593	70417	Megf10	multiple EGF-like-domains 10	-6.37988	-3.07607	-23.523	8.02367e-07	2.12129e-05	6.09475
Ex.vivo	ENSMUSG00000091405	97122	H4c14	H4 clustered histone 14	5.34776	0.618083	23.5038	8.06012e-07	2.12834e-05	6.34993
In.vitro	ENSMUSG00000026437	18557	Cdk18	cyclin-dependent kinase 18	-6.06295	5.22326	-23.4926	8.08159e-07	2.13142e-05	6.87348
In.vitro	ENSMUSG00000021318	14634	Gli3	GLI-Kruppel family member GLI3	-7.1005	-3.34346	-23.4749	8.11552e-07	2.136e-05	5.83155
Ex.vivo	ENSMUSG00000002699	16822	Lcp2	lymphocyte cytosolic protein 2	2.01031	7.33014	23.4733	8.11862e-07	2.136e-05	6.82139
Ex.vivo	ENSMUSG00000046683				5.1827	-3.69844	23.4557	8.15254e-07	2.14233e-05	6.17695
In.vitro	ENSMUSG00000056888	73690	Glipr1	GLI pathogenesis-related 1 (glioma)	-4.11935	5.41585	-23.4406	8.18165e-07	2.14661e-05	6.83677
In.vitro	ENSMUSG00000030208	13730	Emp1	epithelial membrane protein 1	-13.4242	0.985091	-23.4371	8.18858e-07	2.14661e-05	6.73672
In.vitro	ENSMUSG00000038633	13244	Degs1	delta(4)-desaturase, sphingolipid 1	-1.60132	7.59686	-23.4279	8.20648e-07	2.1475e-05	6.81676
Ex.vivo	ENSMUSG00000024697	14675	Gna14	guanine nucleotide binding protein, alpha 14	6.19796	-2.34398	23.4252	8.21171e-07	2.1475e-05	6.30747
In.vitro	ENSMUSG00000020267	15254	Hint1	histidine triad nucleotide binding protein 1	-2.66395	6.43089	-23.4095	8.24241e-07	2.15293e-05	6.75194
In.vitro	ENSMUSG00000028719	66588	Cmpk1	cytidine monophosphate (UMP-CMP) kinase 1	-1.83157	6.4913	-23.4019	8.25729e-07	2.15423e-05	6.78394
Ex.vivo	ENSMUSG00000000148	231841	Brat1	BRCA1-associated ATM activator 1	1.65682	5.92196	23.3904	8.27983e-07	2.15514e-05	6.83328
Ex.vivo	ENSMUSG00000020100	71279	Slc29a3	solute carrier family 29 (nucleoside transporters), member 3	3.31371	7.8426	23.3873	8.28593e-07	2.15514e-05	6.69623
In.vitro	ENSMUSG00000031402	17524	Mpp1	membrane protein, palmitoylated	-2.79415	6.51065	-23.3784	8.30357e-07	2.15514e-05	6.7745
shared	ENSMUSG00000003161	109552	Sri	sorcin	-1.48787	6.81849	-23.3759	8.30838e-07	2.15514e-05	6.63902
In.vitro	ENSMUSG00000017929	56336	B4galt5	UDP-Gal:betaGlcNAc beta 1,4-galactosyltransferase, polypeptide 5	-1.76451	5.33023	-23.374	8.3122e-07	2.15514e-05	6.82019
Ex.vivo	ENSMUSG00000052305	15129	Hbb-b1	hemoglobin, beta adult major chain	6.12033	-3.45881	23.368	8.32401e-07	2.15514e-05	5.81333
In.vitro	ENSMUSG00000000278	74617	Scpep1	serine carboxypeptidase 1	-2.18625	8.11347	-23.3649	8.3302e-07	2.15514e-05	6.66329
In.vitro	ENSMUSG00000029632	17992	Ndufa4	Ndufa4, mitochondrial complex associated	-1.65594	6.21325	-23.3246	8.41062e-07	2.17089e-05	6.7366
In.vitro	ENSMUSG00000032878	216613	Ccdc85a	coiled-coil domain containing 85A	-6.88835	-3.35593	-23.3244	8.41105e-07	2.17089e-05	5.87117
Ex.vivo	ENSMUSG00000105556				5.25306	-3.55686	23.3049	8.45018e-07	2.1765e-05	6.1455
Ex.vivo	ENSMUSG00000021384	66329	Susd3	sushi domain containing 3	1.94513	7.10511	23.2988	8.46249e-07	2.1765e-05	6.75674
Ex.vivo	ENSMUSG00000097665	330902	Gm16853	predicted gene, 16853	5.25298	-3.63694	23.2986	8.46284e-07	2.1765e-05	6.16805
Ex.vivo	ENSMUSG00000002458	56470	Rgs19	regulator of G-protein signaling 19	1.54426	7.06642	23.2699	8.52104e-07	2.1874e-05	6.75935
In.vitro	ENSMUSG00000039007	54381	Cpq	carboxypeptidase Q	-2.39532	5.32125	-23.2678	8.52535e-07	2.1874e-05	6.70251
In.vitro	ENSMUSG00000032959	23980	Pebp1	phosphatidylethanolamine binding protein 1	-2.04018	5.07751	-23.2617	8.53788e-07	2.18803e-05	6.76572
In.vitro	ENSMUSG00000054013	104885	Tmem179	transmembrane protein 179	-7.12501	-3.55179	-23.2477	8.56641e-07	2.18963e-05	5.76923
In.vitro	ENSMUSG00000102715				-5.40862	-3.49506	-23.2419	8.57839e-07	2.18963e-05	6.34539
In.vitro	ENSMUSG00000050896	269295	Rtn4rl2	reticulon 4 receptor-like 2	-6.49693	-2.99201	-23.239	8.58437e-07	2.18963e-05	5.98746
Ex.vivo	ENSMUSG00000031805	16453	Jak3	Janus kinase 3	2.09063	6.09694	23.2389	8.58439e-07	2.18963e-05	6.73225
In.vitro	ENSMUSG00000031266	11605	Gla	galactosidase, alpha	-5.42694	4.82291	-23.2263	8.61041e-07	2.19116e-05	6.81735
Ex.vivo	ENSMUSG00000033174	23945	Mgll	monoglyceride lipase	2.14609	5.48936	23.2262	8.61058e-07	2.19116e-05	6.80661
In.vitro	ENSMUSG00000001473	67951	Tubb6	tubulin, beta 6 class V	-3.61381	5.99759	-23.1807	8.70495e-07	2.21258e-05	6.74091
Ex.vivo	ENSMUSG00000079110	12335	Capn3	calpain 3	6.85822	4.71892	23.1715	8.72433e-07	2.21492e-05	6.74642
Ex.vivo	ENSMUSG00000096904	100041958	Lamtor3-ps	late endosomal/lysosomal adaptor, MAPK and MTOR activator 3, pseudogene	6.36345	-2.55529	23.1641	8.73967e-07	2.21622e-05	6.34786
Ex.vivo	ENSMUSG00000030469	210105	Zfp719	zinc finger protein 719	2.43645	4.20871	23.1588	8.75088e-07	2.21624e-05	6.82566
Ex.vivo	ENSMUSG00000090185				6.79026	-0.0792622	23.1544	8.76013e-07	2.21624e-05	5.80494
In.vitro	ENSMUSG00000046711	15361	Hmga1	high mobility group AT-hook 1	-1.64377	4.83102	-23.1478	8.77396e-07	2.21716e-05	6.72023
In.vitro	ENSMUSG00000039031	73910	Arhgap18	Rho GTPase activating protein 18	-2.59214	5.69679	-23.1353	8.80038e-07	2.21959e-05	6.66329
Ex.vivo	ENSMUSG00000020770	217331	Unk	unkempt family zinc finger	2.00383	5.8826	23.1336	8.80401e-07	2.21959e-05	6.73291
In.vitro	ENSMUSG00000020085	71361	Aifm2	apoptosis-inducing factor, mitochondrion-associated 2	-5.88227	2.2035	-23.1271	8.81769e-07	2.22046e-05	6.71909
Ex.vivo	ENSMUSG00000079407	73549	1700110I01Rik	RIKEN cDNA 1700110I01 gene	5.10898	-3.65632	23.1189	8.83517e-07	2.22229e-05	6.15638
Ex.vivo	ENSMUSG00000021733	218756	Slc4a7	solute carrier family 4, sodium bicarbonate cotransporter, member 7	1.5765	5.80203	23.0793	8.91982e-07	2.24099e-05	6.69333
In.vitro	ENSMUSG00000036390	13197	Gadd45a	growth arrest and DNA-damage-inducible 45 alpha	-4.77612	2.79417	-23.0734	8.93254e-07	2.24159e-05	6.78815
In.vitro	ENSMUSG00000038402	14238	Foxf2	forkhead box F2	-6.91667	-3.26832	-23.0684	8.94319e-07	2.24168e-05	5.80035
Ex.vivo	ENSMUSG00000024776	76630	Stambpl1	STAM binding protein like 1	1.80975	5.48728	23.0483	8.98667e-07	2.24783e-05	6.69118
In.vitro	ENSMUSG00000028033	226922	Kcnq5	potassium voltage-gated channel, subfamily Q, member 5	-6.45897	-3.00442	-23.0475	8.98842e-07	2.24783e-05	5.95488
Ex.vivo	ENSMUSG00000101587	115490185	Gm29036	DNA-directed RNA polymerase III subunit RPC6 pseudogene	4.8523	-2.92202	23.0258	9.03557e-07	2.25356e-05	6.00034
In.vitro	ENSMUSG00000073155	67705	1810058I24Rik	RIKEN cDNA 1810058I24 gene	-2.31942	5.83867	-23.0218	9.04439e-07	2.25356e-05	6.63608
In.vitro	ENSMUSG00000097882	70345	0610038B21Rik	RIKEN cDNA 0610038B21 gene	-5.59058	-3.47045	-23.0181	9.05232e-07	2.25356e-05	6.23532
In.vitro	ENSMUSG00000022500	56722	Litaf	LPS-induced TN factor	-1.5373	8.56523	-23.0179	9.0528e-07	2.25356e-05	6.69898
In.vitro	ENSMUSG00000032013	72169	Trim29	tripartite motif-containing 29	-5.51565	-3.16995	-22.9961	9.10062e-07	2.26287e-05	6.25352
Ex.vivo	ENSMUSG00000097839				5.5198	-2.53256	22.9837	9.12803e-07	2.26482e-05	6.09269
Ex.vivo	ENSMUSG00000068735	277414	Trp53i11	transformation related protein 53 inducible protein 11	3.09264	4.00238	22.9831	9.12932e-07	2.26482e-05	6.75035
Ex.vivo	ENSMUSG00000073643	69368	Wdfy1	WD repeat and FYVE domain containing 1	2.51265	3.84584	22.9663	9.16654e-07	2.27146e-05	6.76169
Ex.vivo	ENSMUSG00000028608	74098	Czib	CXXC motif containing zinc binding protein	1.79386	6.22215	22.9558	9.18978e-07	2.2741e-05	6.70079
In.vitro	ENSMUSG00000029840	14489	Mtpn	myotrophin	-1.83522	8.33986	-22.9521	9.19813e-07	2.2741e-05	6.62161
In.vitro	ENSMUSG00000042688	50772	Mapk6	mitogen-activated protein kinase 6	-1.8521	6.08731	-22.9468	9.20992e-07	2.27443e-05	6.6778
Ex.vivo	ENSMUSG00000106288				6.71368	-1.88338	22.9273	9.25341e-07	2.28232e-05	6.2226
Ex.vivo	ENSMUSG00000098880				4.94685	-3.53809	22.9231	9.26285e-07	2.28232e-05	6.17025
Ex.vivo	ENSMUSG00000054850	320237	Smim10l2a	small integral membrane protein 10 like 2A	5.93947	0.580414	22.9099	9.2927e-07	2.28708e-05	5.63806
Ex.vivo	ENSMUSG00000030745	60504	Il21r	interleukin 21 receptor	2.44845	6.64055	22.899	9.31714e-07	2.2905e-05	6.66746
In.vitro	ENSMUSG00000021792	70564	Prxl2a	peroxiredoxin like 2A	-2.70592	4.34216	-22.8595	9.40705e-07	2.30774e-05	6.6653
In.vitro	ENSMUSG00000018774	12514	Cd68	CD68 antigen	-1.77477	10.6077	-22.8589	9.40852e-07	2.30774e-05	6.67396
Ex.vivo	ENSMUSG00000037685	11980	Atp8a1	ATPase, aminophospholipid transporter (APLT), class I, type 8A, member 1	1.98509	6.78471	22.8447	9.4409e-07	2.31307e-05	6.68257
Ex.vivo	ENSMUSG00000105776				5.47596	-3.28575	22.8272	9.48119e-07	2.31914e-05	5.94418
In.vitro	ENSMUSG00000021211	622402	Akr1c12	aldo-keto reductase family 1, member C12	-5.95256	-3.04246	-22.8247	9.487e-07	2.31914e-05	6.07196
In.vitro	ENSMUSG00000103966				-6.26977	-3.27704	-22.8074	9.52702e-07	2.32251e-05	5.96172
In.vitro	ENSMUSG00000011148	11565	Adssl1	adenylosuccinate synthetase like 1	-2.65291	5.7515	-22.807	9.52798e-07	2.32251e-05	6.61089
In.vitro	ENSMUSG00000032186	50876	Tmod2	tropomodulin 2	-7.02462	-3.59052	-22.8006	9.5429e-07	2.32251e-05	5.69786
In.vitro	ENSMUSG00000044894	22272	Uqcrq	ubiquinol-cytochrome c reductase, complex III subunit VII	-2.12079	6.15166	-22.8003	9.54353e-07	2.32251e-05	6.61453
In.vitro	ENSMUSG00000070493	14004	Chchd2	coiled-coil-helix-coiled-coil-helix domain containing 2	-1.93308	5.73482	-22.7936	9.55932e-07	2.32375e-05	6.54088
Ex.vivo	ENSMUSG00000024137	13560	E4f1	E4F transcription factor 1	1.83775	5.18876	22.7765	9.59914e-07	2.33082e-05	6.56666
Ex.vivo	ENSMUSG00000101641				5.21126	-3.51697	22.7669	9.6218e-07	2.33372e-05	6.0326
In.vitro	ENSMUSG00000026970	56878	Rbms1	RNA binding motif, single stranded interacting protein 1	-2.52226	6.11537	-22.747	9.66854e-07	2.34244e-05	6.50191
shared	ENSMUSG00000074129	22121	Rpl13a	ribosomal protein L13A	-1.48644	6.23667	-22.7324	9.7032e-07	2.34804e-05	6.59835
Ex.vivo	ENSMUSG00000026572	83993	Tbx19	T-box 19	6.28366	-2.23969	22.7281	9.71326e-07	2.34804e-05	6.19759
Ex.vivo	ENSMUSG00000103834				5.34563	-3.55172	22.7228	9.72585e-07	2.34847e-05	5.96995
Ex.vivo	ENSMUSG00000073145				7.23425	-1.73434	22.7154	9.74356e-07	2.35013e-05	6.26595
In.vitro	ENSMUSG00000004085	65964	Map3k20	mitogen-activated protein kinase kinase kinase 20	-3.0845	4.86984	-22.6891	9.80647e-07	2.36269e-05	6.60553
In.vitro	ENSMUSG00000038650	107702	Rnh1	ribonuclease/angiogenin inhibitor 1	-1.51265	7.89541	-22.6722	9.84723e-07	2.36988e-05	6.55426
In.vitro	ENSMUSG00000090291	278795	Lrrc10b	leucine rich repeat containing 10B	-5.93734	-3.38393	-22.6628	9.8698e-07	2.37133e-05	6.03767
In.vitro	ENSMUSG00000063727	18383	Tnfrsf11b	tumor necrosis factor receptor superfamily, member 11b (osteoprotegerin)	-6.88838	-3.3527	-22.6599	9.87682e-07	2.37133e-05	5.71186
In.vitro	ENSMUSG00000046949	18105	Nqo2	N-ribosyldihydronicotinamide quinone reductase 2	-2.74493	4.61419	-22.6562	9.88601e-07	2.37133e-05	6.64992
In.vitro	ENSMUSG00000025037	17161	Maoa	monoamine oxidase A	-4.01011	2.78107	-22.6391	9.92756e-07	2.37867e-05	6.69562
In.vitro	ENSMUSG00000069607	382551	Cd300ld3	CD300 molecule like family member D3	-5.05486	-1.9294	-22.6332	9.94174e-07	2.37945e-05	6.26779
In.vitro	ENSMUSG00000020354	24052	Sgcd	sarcoglycan, delta (dystrophin-associated glycoprotein)	-6.80003	-3.27872	-22.6125	9.9925e-07	2.38536e-05	5.73135
In.vitro	ENSMUSG00000048782	233752	Insc	INSC spindle orientation adaptor protein	-6.97165	-3.49451	-22.6034	1.00149e-06	2.38536e-05	5.66875
Ex.vivo	ENSMUSG00000021848	18424	Otx2	orthodenticle homeobox 2	5.6385	-3.42798	22.5944	1.00372e-06	2.38536e-05	5.82312
Ex.vivo	ENSMUSG00000031173	18416	Otc	ornithine transcarbamylase	5.31022	-3.5643	22.5936	1.0039e-06	2.38536e-05	5.95224
In.vitro	ENSMUSG00000026701	11758	Prdx6	peroxiredoxin 6	-2.29099	6.28633	-22.5912	1.00449e-06	2.38536e-05	6.50517
In.vitro	ENSMUSG00000053199	244867	Arhgap20	Rho GTPase activating protein 20	-6.42831	-3.9825	-22.5901	1.00478e-06	2.38536e-05	5.9341
Ex.vivo	ENSMUSG00000031210	76206	Gpr165	G protein-coupled receptor 165	12.4465	1.22179	22.588	1.0053e-06	2.38536e-05	6.38934
In.vitro	ENSMUSG00000097754	102639566	Ptgs2os2	prostaglandin-endoperoxide synthase 2, opposite strand 2	-5.20268	-2.89221	-22.5875	1.00542e-06	2.38536e-05	6.24953
Ex.vivo	ENSMUSG00000106062				5.50748	-2.76832	22.5821	1.00675e-06	2.38589e-05	6.10286
In.vitro	ENSMUSG00000027134	99010	Lpcat4	lysophosphatidylcholine acyltransferase 4	-3.68355	2.20706	-22.5653	1.01092e-06	2.39318e-05	6.61942
In.vitro	ENSMUSG00000020218	24117	Wif1	Wnt inhibitory factor 1	-6.19428	-4.03608	-22.5527	1.01407e-06	2.398e-05	5.92525
In.vitro	ENSMUSG00000028843	73723	Sh3bgrl3	SH3 domain binding glutamic acid-rich protein-like 3	-1.54573	8.37093	-22.5457	1.01583e-06	2.39956e-05	6.59632
In.vitro	ENSMUSG00000019528	27357	Gyg	glycogenin	-3.91627	5.84236	-22.5359	1.01828e-06	2.40273e-05	6.51717
Ex.vivo	ENSMUSG00000102894				5.97143	-2.4567	22.5223	1.02169e-06	2.40818e-05	6.10954
In.vitro	ENSMUSG00000038390	14788	Gpr162	G protein-coupled receptor 162	-3.25255	3.39883	-22.5052	1.02602e-06	2.41229e-05	6.66747
In.vitro	ENSMUSG00000074874	13025	Ctla2b	cytotoxic T lymphocyte-associated protein 2 beta	-2.56049	4.45163	-22.5041	1.02629e-06	2.41229e-05	6.56967
Ex.vivo	ENSMUSG00000100620				4.73339	-3.70036	22.4996	1.02745e-06	2.41229e-05	6.1451
Ex.vivo	ENSMUSG00000022433	27373	Csnk1e	casein kinase 1, epsilon	2.8071	6.97382	22.4951	1.02858e-06	2.41229e-05	6.46371
Ex.vivo	ENSMUSG00000022961	20658	Son	Son DNA binding protein	1.65561	8.02661	22.4935	1.02899e-06	2.41229e-05	6.53931
shared	ENSMUSG00000003072	66043	Atp5d	ATP synthase, H+ transporting, mitochondrial F1 complex, delta subunit	-1.43869	6.95108	-22.4697	1.03505e-06	2.42388e-05	6.45835
In.vitro	ENSMUSG00000051367	20471	Six1	sine oculis-related homeobox 1	-6.16092	-2.86403	-22.4596	1.03764e-06	2.42734e-05	5.91365
In.vitro	ENSMUSG00000018340	11749	Anxa6	annexin A6	-1.8741	7.3601	-22.434	1.04425e-06	2.43638e-05	6.42666
Ex.vivo	ENSMUSG00000009995	66826	Taz	tafazzin	1.68456	6.94512	22.4337	1.04432e-06	2.43638e-05	6.54453
In.vitro	ENSMUSG00000055799	21415	Tcf7l1	transcription factor 7 like 1 (T cell specific, HMG box)	-6.63955	-3.2729	-22.4316	1.04487e-06	2.43638e-05	5.74309
Ex.vivo	ENSMUSG00000052160	104759	Pld4	phospholipase D family, member 4	1.5818	9.62231	22.3961	1.05409e-06	2.45524e-05	6.53109
In.vitro	ENSMUSG00000028367	22166	Txn1	thioredoxin 1	-3.3502	6.45234	-22.3773	1.05902e-06	2.46409e-05	6.44396
In.vitro	ENSMUSG00000025503	21351	Taldo1	transaldolase 1	-1.92568	8.22725	-22.3635	1.06266e-06	2.46913e-05	6.47663
Ex.vivo	ENSMUSG00000095195				4.92575	-3.60138	22.359	1.06384e-06	2.46913e-05	6.13889
Ex.vivo	ENSMUSG00000103146				5.00374	-3.5541	22.3562	1.0646e-06	2.46913e-05	6.01076
In.vitro	ENSMUSG00000047945	17357	Marcksl1	MARCKS-like 1	-2.18887	5.27323	-22.3375	1.06956e-06	2.47183e-05	6.5149
In.vitro	ENSMUSG00000046167	235379	Gldn	gliomedin	-6.43152	-3.96266	-22.3336	1.07059e-06	2.47183e-05	5.79078
In.vitro	ENSMUSG00000003545	14282	Fosb	FBJ osteosarcoma oncogene B	-2.87176	5.04938	-22.3258	1.07268e-06	2.47183e-05	6.53396
In.vitro	ENSMUSG00000025089	14585	Gfra1	glial cell line derived neurotrophic factor family receptor alpha 1	-6.37989	-3.1209	-22.3252	1.07284e-06	2.47183e-05	5.80636
In.vitro	ENSMUSG00000037242	29876	Clic4	chloride intracellular channel 4 (mitochondrial)	-4.87408	6.92839	-22.3239	1.07317e-06	2.47183e-05	6.43156
In.vitro	ENSMUSG00000000031	14955	H19	H19, imprinted maternally expressed transcript	-6.9167	-3.62826	-22.3219	1.0737e-06	2.47183e-05	5.61912
In.vitro	ENSMUSG00000031176	67117	Dynlt3	dynein light chain Tctex-type 3	-2.15266	6.35035	-22.3219	1.07372e-06	2.47183e-05	6.40422
Ex.vivo	ENSMUSG00000005583	17260	Mef2c	myocyte enhancer factor 2C	1.97467	8.14804	22.2925	1.0816e-06	2.48734e-05	6.51578
In.vitro	ENSMUSG00000047216	227485	Cdh19	cadherin 19, type 2	-6.45898	-3.28181	-22.2769	1.08581e-06	2.49437e-05	5.76735
In.vitro	ENSMUSG00000020189	237542	Osbpl8	oxysterol binding protein-like 8	-3.82033	6.88653	-22.2721	1.08711e-06	2.49473e-05	6.40712
In.vitro	ENSMUSG00000078190	474332	Dnm3os	dynamin 3, opposite strand	-6.16868	-4.07322	-22.2628	1.08964e-06	2.4979e-05	5.8625
In.vitro	ENSMUSG00000020191	73862	Spata48	spermatogenesis associated 48	-5.23666	-3.5774	-22.2561	1.09146e-06	2.49942e-05	6.1578
Ex.vivo	ENSMUSG00000033713	71375	Foxn3	forkhead box N3	2.10494	6.22089	22.2519	1.09261e-06	2.49943e-05	6.52066
In.vitro	ENSMUSG00000031059	104130	Ndufb11	NADH:ubiquinone oxidoreductase subunit B11	-1.50577	5.57076	-22.2331	1.09776e-06	2.50485e-05	6.38777
In.vitro	ENSMUSG00000056966	118446	Gjc3	gap junction protein, gamma 3	-6.88841	-3.65611	-22.2307	1.09842e-06	2.50485e-05	5.60652
shared	ENSMUSG00000035953	219024	Pip4p1	phosphatidylinositol-4,5-bisphosphate 4-phosphatase 1	1.39287	7.51415	22.2295	1.09874e-06	2.50485e-05	6.44345
Ex.vivo	ENSMUSG00000073436	193838	Eme2	essential meiotic structure-specific endonuclease subunit 2	2.20267	3.34581	22.2228	1.10057e-06	2.50485e-05	6.5975
In.vitro	ENSMUSG00000021585	12380	Cast	calpastatin	-2.58671	5.82635	-22.2222	1.10074e-06	2.50485e-05	6.4646
Ex.vivo	ENSMUSG00000027399	16175	Il1a	interleukin 1 alpha	2.63143	6.02394	22.2092	1.10432e-06	2.50991e-05	6.5079
In.vitro	ENSMUSG00000025289	53381	Prdx4	peroxiredoxin 4	-2.75582	6.33189	-22.2058	1.10527e-06	2.50991e-05	6.37935
In.vitro	ENSMUSG00000025875	74257	Tspan17	tetraspanin 17	-5.30086	3.35714	-22.2002	1.10682e-06	2.5108e-05	6.5905
In.vitro	ENSMUSG00000053565	73830	Eif3k	eukaryotic translation initiation factor 3, subunit K	-1.73755	5.79912	-22.1891	1.10989e-06	2.51346e-05	6.43665
Ex.vivo	ENSMUSG00000053483	30941	Usp21	ubiquitin specific peptidase 21	2.19375	6.47867	22.1876	1.11031e-06	2.51346e-05	6.37829
Ex.vivo	ENSMUSG00000106227				4.39619	-1.60687	22.1774	1.11316e-06	2.51554e-05	6.15422
Ex.vivo	ENSMUSG00000085269				5.0881	-3.60485	22.176	1.11354e-06	2.51554e-05	5.93439
In.vitro	ENSMUSG00000000632	20370	Sez6	seizure related gene 6	-6.4969	-3.62629	-22.1545	1.11956e-06	2.5265e-05	5.72394
Ex.vivo	ENSMUSG00000107140				5.27995	-3.51111	22.1467	1.12175e-06	2.52883e-05	5.85375
In.vitro	ENSMUSG00000096472	12581	Cdkn2d	cyclin dependent kinase inhibitor 2D	-2.49215	4.18158	-22.1286	1.12686e-06	2.53257e-05	6.51664
In.vitro	ENSMUSG00000004897	15191	Hdgf	heparin binding growth factor	-1.85622	6.98104	-22.1227	1.12852e-06	2.53257e-05	6.41218
Ex.vivo	ENSMUSG00000005268	19116	Prlr	prolactin receptor	5.42841	-3.25299	22.1194	1.12946e-06	2.53257e-05	5.78916
In.vitro	ENSMUSG00000000120	18053	Ngfr	nerve growth factor receptor (TNFR superfamily, member 16)	-6.29622	-4.01896	-22.1158	1.1305e-06	2.53257e-05	5.7829
Ex.vivo	ENSMUSG00000037405	15894	Icam1	intercellular adhesion molecule 1	1.50884	7.2415	22.1094	1.13231e-06	2.53257e-05	6.43632
In.vitro	ENSMUSG00000024248	20463	Cox7a2l	cytochrome c oxidase subunit 7A2 like	-1.62132	5.04303	-22.1093	1.13233e-06	2.53257e-05	6.46742
In.vitro	ENSMUSG00000043716	19989	Rpl7	ribosomal protein L7	-1.76723	5.62672	-22.1013	1.13463e-06	2.53257e-05	6.42568
Ex.vivo	ENSMUSG00000093445	231798	Lrch4	leucine-rich repeats and calponin homology (CH) domain containing 4	5.03816	1.03141	22.1009	1.13473e-06	2.53257e-05	5.84221
Ex.vivo	ENSMUSG00000038843	14537	Gcnt1	glucosaminyl (N-acetyl) transferase 1, core 2	1.82045	7.35854	22.1002	1.13494e-06	2.53257e-05	6.45869
Ex.vivo	ENSMUSG00000042371	109342	Slc5a10	solute carrier family 5 (sodium/glucose cotransporter), member 10	8.28132	-1.38139	22.0964	1.136e-06	2.53257e-05	6.30089
In.vitro	ENSMUSG00000056457	18812	Prl2c3	prolactin family 2, subfamily c, member 3	-6.76933	-3.39361	-22.0956	1.13623e-06	2.53257e-05	5.61474
Ex.vivo	ENSMUSG00000085715	22097	Tsix	X (inactive)-specific transcript, opposite strand	5.73989	-1.6475	22.0594	1.14665e-06	2.55317e-05	5.68787
In.vitro	ENSMUSG00000026065	110895	Slc9a4	solute carrier family 9 (sodium/hydrogen exchanger), member 4	-5.481	-3.40981	-22.0438	1.15117e-06	2.56061e-05	6.03063
Ex.vivo	ENSMUSG00000102401				5.18197	-3.50441	22.0295	1.1553e-06	2.56718e-05	5.86215
Ex.vivo	ENSMUSG00000066278	330192	Vps37b	vacuolar protein sorting 37B	2.01413	5.08741	21.9924	1.16617e-06	2.58678e-05	6.4861
Ex.vivo	ENSMUSG00000021423	17084	Ly86	lymphocyte antigen 86	2.37965	8.62765	21.9913	1.1665e-06	2.58678e-05	6.42779
Ex.vivo	ENSMUSG00000004837	71520	Grap	GRB2-related adaptor protein	2.64291	5.71325	21.9763	1.17094e-06	2.59396e-05	6.40477
Ex.vivo	ENSMUSG00000047248	277939	C2cd3	C2 calcium-dependent domain containing 3	1.61998	4.98107	21.9675	1.17352e-06	2.59705e-05	6.43504
Ex.vivo	ENSMUSG00000091071				6.21077	-2.32143	21.959	1.17606e-06	2.59941e-05	6.04266
Ex.vivo	ENSMUSG00000044626	239759	Liph	lipase, member H	4.47909	4.07788	21.9559	1.17698e-06	2.59941e-05	6.51227
In.vitro	ENSMUSG00000026712	17533	Mrc1	mannose receptor, C type 1	-4.48279	5.68851	-21.9233	1.18673e-06	2.61798e-05	6.37867
Ex.vivo	ENSMUSG00000106767				5.53535	-3.43228	21.9195	1.18787e-06	2.61798e-05	5.697
In.vitro	ENSMUSG00000030108	14412	Slc6a13	solute carrier family 6 (neurotransmitter transporter, GABA), member 13	-6.68296	-3.74772	-21.9158	1.189e-06	2.61798e-05	5.59986
In.vitro	ENSMUSG00000019989	209558	Enpp3	ectonucleotide pyrophosphatase/phosphodiesterase 3	-6.08626	-4.10052	-21.9112	1.19038e-06	2.61836e-05	5.80229
Ex.vivo	ENSMUSG00000007613	21812	Tgfbr1	transforming growth factor, beta receptor I	3.55613	9.03452	21.8861	1.19798e-06	2.63241e-05	6.3423
In.vitro	ENSMUSG00000015575	11974	Atp6v0e	ATPase, H+ transporting, lysosomal V0 subunit E	-1.7513	7.53247	-21.8739	1.2017e-06	2.63792e-05	6.26786
In.vitro	ENSMUSG00000022312	68135	Eif3h	eukaryotic translation initiation factor 3, subunit H	-1.71166	5.98351	-21.8684	1.20339e-06	2.6381e-05	6.29955
In.vitro	ENSMUSG00000056900	72607	Usp13	ubiquitin specific peptidase 13 (isopeptidase T-3)	-6.70591	-3.39437	-21.8657	1.20421e-06	2.6381e-05	5.57927
In.vitro	ENSMUSG00000030084	18844	Plxna1	plexin A1	-4.51699	5.16917	-21.8592	1.2062e-06	2.63979e-05	6.42819
Ex.vivo	ENSMUSG00000018372	320162	Cep95	centrosomal protein 95	1.94403	3.74651	21.8192	1.21852e-06	2.66406e-05	6.4586
In.vitro	ENSMUSG00000021496	72562	Pcbd2	pterin 4 alpha carbinolamine dehydratase/dimerization cofactor of hepatocyte nuclear factor 1 alpha (TCF1) 2	-1.99142	3.52665	-21.8114	1.22095e-06	2.66449e-05	6.43536
In.vitro	ENSMUSG00000062593	14728	Lilrb4a	leukocyte immunoglobulin-like receptor, subfamily B, member 4A	-8.14322	5.88981	-21.8107	1.22116e-06	2.66449e-05	6.46965
Ex.vivo	ENSMUSG00000037266	27981	Rsrp1	arginine/serine rich protein 1	3.30465	8.99379	21.8029	1.22358e-06	2.6655e-05	6.36139
In.vitro	ENSMUSG00000001794	12336	Capns1	calpain, small subunit 1	-1.77711	5.9949	-21.7983	1.22501e-06	2.6655e-05	6.22324
Ex.vivo	ENSMUSG00000087036				6.23532	-2.19984	21.7974	1.22531e-06	2.6655e-05	5.99835
In.vitro	ENSMUSG00000020163	66594	Uqcr11	ubiquinol-cytochrome c reductase, complex III subunit XI	-2.10285	5.44455	-21.7791	1.23104e-06	2.67216e-05	6.28073
In.vitro	ENSMUSG00000029675	13717	Eln	elastin	-6.49939	-3.9079	-21.7777	1.23148e-06	2.67216e-05	5.62858
Ex.vivo	ENSMUSG00000047586	233038	Nccrp1	non-specific cytotoxic cell receptor protein 1 homolog (zebrafish)	4.74788	-3.60138	21.7758	1.23206e-06	2.67216e-05	5.95939
In.vitro	ENSMUSG00000091537	66167	Tma7	translational machinery associated 7	-2.02121	4.40357	-21.7665	1.235e-06	2.67587e-05	6.36343
In.vitro	ENSMUSG00000001665	103140	Gstt3	glutathione S-transferase, theta 3	-2.90594	3.03105	-21.7558	1.23839e-06	2.68054e-05	6.47748
In.vitro	ENSMUSG00000051177	18795	Plcb1	phospholipase C, beta 1	-6.41997	-3.23026	-21.7506	1.24003e-06	2.68142e-05	5.64898
In.vitro	ENSMUSG00000014294	17991	Ndufa2	NADH:ubiquinone oxidoreductase subunit A2	-2.20375	6.27147	-21.741	1.24307e-06	2.68497e-05	6.20327
In.vitro	ENSMUSG00000028789	242669	Azin2	antizyme inhibitor 2	-3.89183	2.32021	-21.7376	1.24414e-06	2.68497e-05	6.43048
In.vitro	ENSMUSG00000085873				-5.56939	-3.62469	-21.7299	1.24658e-06	2.68638e-05	5.92395
Ex.vivo	ENSMUSG00000092539				5.08811	-3.59439	21.7247	1.24824e-06	2.68638e-05	5.82098
In.vitro	ENSMUSG00000041741	54611	Pde3a	phosphodiesterase 3A, cGMP inhibited	-6.73793	-3.7437	-21.7239	1.2485e-06	2.68638e-05	5.53231
In.vitro	ENSMUSG00000057762	620648	Gm6169	proteolipid protein 2 pseudogene	-5.56173	-3.28186	-21.7172	1.25066e-06	2.68835e-05	5.92311
In.vitro	ENSMUSG00000021260	214305	Hhipl1	hedgehog interacting protein-like 1	-6.49693	-3.33927	-21.7058	1.25429e-06	2.69349e-05	5.61123
Ex.vivo	ENSMUSG00000087604	74884	Cdrt4os1	CMT1A duplicated region transcript 4, opposite strand 1	5.1821	-3.46555	21.7014	1.2557e-06	2.69386e-05	5.77936
In.vitro	ENSMUSG00000027716	22065	Trpc3	transient receptor potential cation channel, subfamily C, member 3	-6.67311	-3.41368	-21.6869	1.26036e-06	2.7012e-05	5.54551
Ex.vivo	ENSMUSG00000037791	268448	Phf12	PHD finger protein 12	1.73967	5.35534	21.6749	1.26426e-06	2.70664e-05	6.33363
In.vitro	ENSMUSG00000064147	442827	Rab44	RAB44, member RAS oncogene family	-6.07704	-3.08701	-21.6714	1.26539e-06	2.70664e-05	5.7447
Ex.vivo	ENSMUSG00000082855				5.06329	-3.56976	21.6581	1.26971e-06	2.71321e-05	5.8134
Ex.vivo	ENSMUSG00000036995	230837	Asap3	ArfGAP with SH3 domain, ankyrin repeat and PH domain 3	4.75905	4.72303	21.6423	1.27486e-06	2.72154e-05	6.44759
In.vitro	ENSMUSG00000049932	15270	H2ax	H2A.X variant histone	-2.49435	3.81185	-21.6342	1.27751e-06	2.72451e-05	6.41749
Ex.vivo	ENSMUSG00000028653	66966	Trit1	tRNA isopentenyltransferase 1	1.78373	4.73319	21.6202	1.28212e-06	2.73137e-05	6.39508
Ex.vivo	ENSMUSG00000103230				5.73883	-2.8331	21.613	1.28448e-06	2.73137e-05	6.02735
Ex.vivo	ENSMUSG00000047888	213988	Tnrc6b	trinucleotide repeat containing 6b	2.39634	5.45947	21.613	1.28449e-06	2.73137e-05	6.33419
Ex.vivo	ENSMUSG00000029343	12960	Crybb1	crystallin, beta B1	11.8806	2.08973	21.6082	1.28608e-06	2.73206e-05	6.10251
Ex.vivo	ENSMUSG00000085846				4.73895	-3.59657	21.5886	1.29258e-06	2.74008e-05	5.91493
In.vitro	ENSMUSG00000067274	11837	Rplp0	ribosomal protein, large, P0	-1.90361	7.32356	-21.5846	1.29392e-06	2.74008e-05	6.28319
Ex.vivo	ENSMUSG00000018008	72318	Cyth4	cytohesin 4	1.87646	9.40852	21.5794	1.29562e-06	2.74008e-05	6.2535
Ex.vivo	ENSMUSG00000105818				5.0885	-3.92186	21.5794	1.29563e-06	2.74008e-05	5.78384
In.vitro	ENSMUSG00000029363	72151	Rfc5	replication factor C (activator 1) 5	-1.86095	4.39873	-21.5778	1.29616e-06	2.74008e-05	6.31214
In.vitro	ENSMUSG00000039316	76438	Rftn1	raftlin lipid raft linker 1	-3.95225	5.60924	-21.5732	1.29772e-06	2.74073e-05	6.26924
In.vitro	ENSMUSG00000085282	327812	Gm15663	predicted gene 15663	-5.78259	-3.40972	-21.5665	1.29994e-06	2.74274e-05	5.81448
Ex.vivo	ENSMUSG00000042594	16923	Sh2b3	SH2B adaptor protein 3	1.73132	7.55739	21.5526	1.30462e-06	2.74815e-05	6.31736
In.vitro	ENSMUSG00000038932	277353	Tcfl5	transcription factor-like 5 (basic helix-loop-helix)	-6.63956	-3.41876	-21.5513	1.30503e-06	2.74815e-05	5.52265
In.vitro	ENSMUSG00000057751	230971	Megf6	multiple EGF-like-domains 6	-6.01151	-3.19791	-21.5419	1.3082e-06	2.75215e-05	5.73342
In.vitro	ENSMUSG00000036863	214804	Syde2	synapse defective 1, Rho GTPase, homolog 2 (C. elegans)	-6.01154	-3.08622	-21.5246	1.31404e-06	2.76177e-05	5.72898
Ex.vivo	ENSMUSG00000068015	380916	Lrch1	leucine-rich repeats and calponin homology (CH) domain containing 1	1.85844	6.26658	21.5197	1.3157e-06	2.76259e-05	6.21984
In.vitro	ENSMUSG00000018821	69534	Avpi1	arginine vasopressin-induced 1	-3.21391	2.4364	-21.5131	1.31797e-06	2.76382e-05	6.40104
In.vitro	ENSMUSG00000018395	16568	Kif3a	kinesin family member 3A	-3.12328	5.44793	-21.5105	1.31883e-06	2.76382e-05	6.30109
In.vitro	ENSMUSG00000040703	74134	Cyp2s1	cytochrome P450, family 2, subfamily s, polypeptide 1	-5.34006	-3.47303	-21.5041	1.32104e-06	2.76578e-05	5.93698
Ex.vivo	ENSMUSG00000026170	104086	Cyp27a1	cytochrome P450, family 27, subfamily a, polypeptide 1	1.7064	5.54823	21.4898	1.32591e-06	2.77331e-05	6.36882
In.vitro	ENSMUSG00000025068	14873	Gsto1	glutathione S-transferase omega 1	-2.48814	5.98049	-21.4828	1.32831e-06	2.77419e-05	6.29003
shared	ENSMUSG00000021555	78689	Naa35	N(alpha)-acetyltransferase 35, NatC auxiliary subunit	1.49374	5.90248	21.4811	1.32888e-06	2.77419e-05	6.13494
shared	ENSMUSG00000027282	56428	Mtch2	mitochondrial carrier 2	-1.38391	6.37575	-21.4559	1.33759e-06	2.78475e-05	6.27363
Ex.vivo	ENSMUSG00000041235	320790	Chd7	chromodomain helicase DNA binding protein 7	3.38938	6.02301	21.4558	1.3376e-06	2.78475e-05	6.27973
shared	ENSMUSG00000034994	13629	Eef2	eukaryotic translation elongation factor 2	-1.48601	8.71399	-21.4553	1.33779e-06	2.78475e-05	6.09482
shared	ENSMUSG00000026029	12370	Casp8	caspase 8	1.35039	7.15121	21.4507	1.33938e-06	2.7854e-05	6.23559
shared	ENSMUSG00000028291	433693	Akirin2	akirin 2	1.47623	6.08096	21.4397	1.34322e-06	2.79071e-05	6.13463
Ex.vivo	ENSMUSG00000042439	328977	Zfp532	zinc finger protein 532	2.01045	5.12383	21.4288	1.34702e-06	2.7938e-05	6.33568
In.vitro	ENSMUSG00000058317	218793	Ube2e2	ubiquitin-conjugating enzyme E2E 2	-3.49122	2.15939	-21.4278	1.34733e-06	2.7938e-05	6.36871
In.vitro	ENSMUSG00000032515	215418	Csrnp1	cysteine-serine-rich nuclear protein 1	-2.54011	5.22201	-21.424	1.34866e-06	2.7938e-05	6.28224
In.vitro	ENSMUSG00000037907	268445	Ankrd13b	ankyrin repeat domain 13b	-2.97945	2.49265	-21.418	1.35077e-06	2.7938e-05	6.38475
In.vitro	ENSMUSG00000033307	17319	Mif	macrophage migration inhibitory factor (glycosylation-inhibiting factor)	-3.61303	5.52573	-21.4161	1.35145e-06	2.7938e-05	6.23014
In.vitro	ENSMUSG00000089762	72500	Ier5l	immediate early response 5-like	-5.27831	2.05404	-21.4131	1.35251e-06	2.7938e-05	6.33006
In.vitro	ENSMUSG00000018927	20305	Ccl6	chemokine (C-C motif) ligand 6	-2.19998	8.49916	-21.4042	1.35561e-06	2.7938e-05	6.25698
Ex.vivo	ENSMUSG00000106319	102635874	Gm33100	predicted gene, 33100	5.25298	-3.4425	21.4031	1.35601e-06	2.7938e-05	5.6759
In.vitro	ENSMUSG00000031422	56397	Morf4l2	mortality factor 4 like 2	-1.59152	6.44536	-21.4023	1.35628e-06	2.7938e-05	6.25764
Ex.vivo	ENSMUSG00000072770	54137	Acrbp	proacrosin binding protein	5.13844	1.08084	21.3886	1.36112e-06	2.80112e-05	5.8241
Ex.vivo	ENSMUSG00000107048				4.92188	-3.87006	21.381	1.3638e-06	2.80229e-05	5.79512
Ex.vivo	ENSMUSG00000020898	68964	Ctc1	CTS telomere maintenance complex component 1	2.69859	7.01668	21.3797	1.36426e-06	2.80229e-05	6.16646
In.vitro	ENSMUSG00000031226	67683	Pbdc1	polysaccharide biosynthesis domain containing 1	-1.95107	4.86554	-21.3705	1.36751e-06	2.80631e-05	6.23073
shared	ENSMUSG00000028673	71665	Fuca1	fucosidase, alpha-L- 1, tissue	-1.47126	8.03794	-21.362	1.37057e-06	2.80992e-05	6.2377
Ex.vivo	ENSMUSG00000085672				7.08362	-2.15084	21.3543	1.37329e-06	2.81286e-05	6.10733
Ex.vivo	ENSMUSG00000087179				5.38654	-2.41812	21.3505	1.37464e-06	2.81297e-05	5.81137
Ex.vivo	ENSMUSG00000104094				4.72538	-3.85169	21.3267	1.3832e-06	2.82781e-05	5.80388
Ex.vivo	ENSMUSG00000006435	18011	Neurl1a	neuralized E3 ubiquitin protein ligase 1A	3.38416	4.3054	21.3189	1.38599e-06	2.83087e-05	6.36324
Ex.vivo	ENSMUSG00000029475	30841	Kdm2b	lysine (K)-specific demethylase 2B	1.87719	5.08125	21.3075	1.39011e-06	2.8366e-05	6.33109
In.vitro	ENSMUSG00000034345	66467	Gtf2h5	general transcription factor IIH, polypeptide 5	-1.75783	5.08095	-21.2989	1.39325e-06	2.83797e-05	6.24764
In.vitro	ENSMUSG00000042515	245631	Pwwp3b	PWWP domain containing 3B	-6.06307	-3.08187	-21.2985	1.39339e-06	2.83797e-05	5.65372
In.vitro	ENSMUSG00000020121	117600	Srgap1	SLIT-ROBO Rho GTPase activating protein 1	-5.90258	-3.35789	-21.2895	1.39665e-06	2.84195e-05	5.70428
In.vitro	ENSMUSG00000038729	677884	Pakap	paralemmin A kinase anchor protein	-5.98562	-3.20241	-21.2858	1.39801e-06	2.84205e-05	5.67606
Ex.vivo	ENSMUSG00000082383				4.68765	-3.64264	21.2777	1.40095e-06	2.84535e-05	5.85322
In.vitro	ENSMUSG00000042453	19699	Reln	reelin	-5.78449	-3.93871	-21.2742	1.40225e-06	2.84535e-05	5.73863
Ex.vivo	ENSMUSG00000020798	77577	Spns3	spinster homolog 3	5.37934	1.38809	21.2644	1.40584e-06	2.84998e-05	5.96399
Ex.vivo	ENSMUSG00000084628				5.04117	-3.49631	21.2477	1.41196e-06	2.85971e-05	5.71628
In.vitro	ENSMUSG00000020493	270906	Prr11	proline rich 11	-4.28379	0.705189	-21.2366	1.41606e-06	2.86209e-05	6.17094
In.vitro	ENSMUSG00000027637	67388	Rab5if	RAB5 interacting factor	-1.52422	5.41868	-21.2322	1.41771e-06	2.86209e-05	6.24648
In.vitro	ENSMUSG00000040875	74486	Osbpl10	oxysterol binding protein-like 10	-5.85059	-3.58634	-21.231	1.41814e-06	2.86209e-05	5.70606
In.vitro	ENSMUSG00000024177	56520	Nme4	NME/NM23 nucleoside diphosphate kinase 4	-2.77131	3.69338	-21.2269	1.41967e-06	2.86209e-05	6.2899
In.vitro	ENSMUSG00000024187	106581	Fam234a	family with sequence similarity 234, member A	-2.25443	6.67902	-21.2268	1.41972e-06	2.86209e-05	6.10808
shared	ENSMUSG00000024081	12607	Cebpz	CCAAT/enhancer binding protein zeta	1.43045	5.83362	21.2188	1.42269e-06	2.86333e-05	6.06045
In.vitro	ENSMUSG00000044528	229801	Tram1l1	translocation associated membrane protein 1-like 1	-6.60521	-3.49273	-21.2155	1.42391e-06	2.86333e-05	5.44815
In.vitro	ENSMUSG00000061232	14972	H2-K1	histocompatibility 2, K1, K region	-1.88786	9.73487	-21.2145	1.42429e-06	2.86333e-05	6.11826
Ex.vivo	ENSMUSG00000016477	13557	E2f3	E2F transcription factor 3	1.96379	4.55231	21.1903	1.43333e-06	2.87665e-05	6.17087
In.vitro	ENSMUSG00000039016	30057	Timm8b	translocase of inner mitochondrial membrane 8B	-1.52204	4.74148	-21.1868	1.43464e-06	2.87665e-05	6.17422
shared	ENSMUSG00000025159	72199	Mms19	MMS19 cytosolic iron-sulfur assembly component	1.23874	6.45043	21.1831	1.43603e-06	2.87665e-05	6.09927
In.vitro	ENSMUSG00000034566	71679	Atp5h	ATP synthase, H+ transporting, mitochondrial F0 complex, subunit D	-1.55428	5.54115	-21.1826	1.43621e-06	2.87665e-05	6.15502
Ex.vivo	ENSMUSG00000102989				5.31032	-3.50131	21.1747	1.43922e-06	2.88003e-05	5.59468
shared	ENSMUSG00000062963	66155	Ufc1	ubiquitin-fold modifier conjugating enzyme 1	-1.22634	5.38061	-21.1686	1.44152e-06	2.88198e-05	6.12707
In.vitro	ENSMUSG00000050708	14325	Ftl1	ferritin light polypeptide 1	-2.71609	8.6134	-21.1491	1.44889e-06	2.89181e-05	6.05842
In.vitro	ENSMUSG00000036109	171170	Mbnl3	muscleblind like splicing factor 3	-6.46263	-3.84481	-21.1478	1.44937e-06	2.89181e-05	5.47969
Ex.vivo	ENSMUSG00000064141	381549	Zfp69	zinc finger protein 69	4.42423	3.63251	21.1451	1.45043e-06	2.89181e-05	6.29927
shared	ENSMUSG00000005686	11717	Ampd3	adenosine monophosphate deaminase 3	-1.38683	5.91746	-21.137	1.45351e-06	2.89332e-05	6.08539
In.vitro	ENSMUSG00000009894	67826	Snap47	synaptosomal-associated protein, 47	-1.70047	5.89524	-21.1348	1.45433e-06	2.89332e-05	6.14619
Ex.vivo	ENSMUSG00000026339	70829	Ccdc93	coiled-coil domain containing 93	2.14589	5.97547	21.1292	1.45648e-06	2.89332e-05	6.03999
In.vitro	ENSMUSG00000001025	20200	S100a6	S100 calcium binding protein A6 (calcyclin)	-12.3745	2.55986	-21.1291	1.45651e-06	2.89332e-05	6.14962
In.vitro	ENSMUSG00000031996	11804	Aplp2	amyloid beta (A4) precursor-like protein 2	-3.05934	8.58173	-21.1178	1.46086e-06	2.89931e-05	6.11815
Ex.vivo	ENSMUSG00000021759	19012	Plpp1	phospholipid phosphatase 1	2.27236	5.07071	21.108	1.46463e-06	2.90413e-05	6.28726
Ex.vivo	ENSMUSG00000054134	52020	Umodl1	uromodulin-like 1	5.3104	-3.45797	21.1041	1.46613e-06	2.90418e-05	5.57627
Ex.vivo	ENSMUSG00000086050				4.71191	-3.57807	21.101	1.46733e-06	2.90418e-05	5.7986
In.vitro	ENSMUSG00000055301	11529	Adh7	alcohol dehydrogenase 7 (class IV), mu or sigma polypeptide	-6.63954	-3.69277	-21.092	1.4708e-06	2.90842e-05	5.40415
Ex.vivo	ENSMUSG00000029505	75560	Ep400	E1A binding protein p400	1.6664	5.45799	21.0782	1.47614e-06	2.91053e-05	6.14663
Ex.vivo	ENSMUSG00000002028	214162	Kmt2a	lysine (K)-specific methyltransferase 2A	1.99746	5.13856	21.0777	1.47636e-06	2.91053e-05	6.22046
Ex.vivo	ENSMUSG00000102717				4.91262	-3.55977	21.0751	1.47734e-06	2.91053e-05	5.71912
Ex.vivo	ENSMUSG00000103303				5.18187	-3.60719	21.075	1.4774e-06	2.91053e-05	5.61807
Ex.vivo	ENSMUSG00000076617	16019	Ighm	immunoglobulin heavy constant mu	5.89183	5.57226	21.072	1.47857e-06	2.91053e-05	6.26969
In.vitro	ENSMUSG00000081534	67739	Slc48a1	solute carrier family 48 (heme transporter), member 1	-2.57273	7.2503	-21.067	1.48052e-06	2.91174e-05	6.03937
In.vitro	ENSMUSG00000028420	52076	Tmem38b	transmembrane protein 38B	-2.51206	4.52295	-21.0571	1.48439e-06	2.91432e-05	6.19059
Ex.vivo	ENSMUSG00000068180	414067	AY512915	cDNA sequence AY512915	4.62996	-3.69553	21.0567	1.48452e-06	2.91432e-05	5.816
In.vitro	ENSMUSG00000030867	18817	Plk1	polo like kinase 1	-5.41627	2.52321	-21.0429	1.48996e-06	2.92236e-05	6.28551
Ex.vivo	ENSMUSG00000040188	24044	Scamp2	secretory carrier membrane protein 2	2.09749	8.74756	21.037	1.49227e-06	2.92426e-05	6.09772
In.vitro	ENSMUSG00000067847	67067	Romo1	reactive oxygen species modulator 1	-2.18403	5.26549	-21.0305	1.49484e-06	2.92665e-05	6.05158
Ex.vivo	ENSMUSG00000004609	12489	Cd33	CD33 antigen	3.20109	7.13873	21.017	1.50017e-06	2.93308e-05	6.15365
In.vitro	ENSMUSG00000056692	224647	Ilrun	inflammation and lipid regulator with UBA-like and NBR1-like domains	-1.67243	5.38381	-21.0138	1.50145e-06	2.93308e-05	6.02517
In.vitro	ENSMUSG00000036295	16981	Lrrn3	leucine rich repeat protein 3, neuronal	-6.57001	-3.52419	-21.0106	1.50271e-06	2.93308e-05	5.40693
In.vitro	ENSMUSG00000031789	333329	Cngb1	cyclic nucleotide gated channel beta 1	-5.83914	-4.15322	-21.0085	1.50352e-06	2.93308e-05	5.65174
shared	ENSMUSG00000020515	69125	Cnot8	CCR4-NOT transcription complex, subunit 8	1.35539	6.93573	20.9944	1.50914e-06	2.94035e-05	6.00122
In.vitro	ENSMUSG00000030744	27050	Rps3	ribosomal protein S3	-1.90648	7.77296	-20.9924	1.50995e-06	2.94035e-05	6.01409
In.vitro	ENSMUSG00000032602	57279	Slc25a20	solute carrier family 25 (mitochondrial carnitine/acylcarnitine translocase), member 20	-1.57105	4.73108	-20.9861	1.51245e-06	2.94258e-05	6.15697
In.vitro	ENSMUSG00000040329	16196	Il7	interleukin 7	-5.66962	-3.10335	-20.9763	1.51638e-06	2.94759e-05	5.6977
Ex.vivo	ENSMUSG00000074892	93961	B3galt5	UDP-Gal:betaGlcNAc beta 1,3-galactosyltransferase, polypeptide 5	4.44638	3.84303	20.9661	1.52048e-06	2.95291e-05	6.26826
Ex.vivo	ENSMUSG00000049577	22761	Zfpm1	zinc finger protein, multitype 1	2.52065	4.74852	20.9615	1.52234e-06	2.95304e-05	6.15043
Ex.vivo	ENSMUSG00000102549				4.67862	-3.74772	20.9592	1.52327e-06	2.95304e-05	5.86982
Ex.vivo	ENSMUSG00000063659	30928	Zbtb18	zinc finger and BTB domain containing 18	3.13311	4.47628	20.9541	1.52532e-06	2.95439e-05	6.19796
In.vitro	ENSMUSG00000032556	107993	Bfsp2	beaded filament structural protein 2, phakinin	-6.25252	-3.43761	-20.9402	1.53094e-06	2.96264e-05	5.49689
In.vitro	ENSMUSG00000025473	11501	Adam8	a disintegrin and metallopeptidase domain 8	-10.7634	5.89852	-20.9332	1.53379e-06	2.96551e-05	6.2669
In.vitro	ENSMUSG00000090222				-5.18445	-3.37592	-20.9266	1.53649e-06	2.9658e-05	5.83324
In.vitro	ENSMUSG00000039347	76252	Atp6v0e2	ATPase, H+ transporting, lysosomal V0 subunit E2	-5.04618	1.2124	-20.9261	1.53667e-06	2.9658e-05	6.14745
shared	ENSMUSG00000021288	16593	Klc1	kinesin light chain 1	-1.39323	5.95923	-20.9171	1.54035e-06	2.97027e-05	6.02817
In.vitro	ENSMUSG00000062054	67732	Iah1	isoamyl acetate-hydrolyzing esterase 1 homolog	-1.55714	4.47997	-20.9066	1.54464e-06	2.9731e-05	6.10822
In.vitro	ENSMUSG00000081453				-4.82943	-3.77593	-20.904	1.54569e-06	2.9731e-05	5.87861
Ex.vivo	ENSMUSG00000004661	56380	Arid3b	AT rich interactive domain 3B (BRIGHT-like)	3.58919	4.66672	20.9014	1.54679e-06	2.9731e-05	6.22069
In.vitro	ENSMUSG00000034520	14615	Gjc1	gap junction protein, gamma 1	-6.33869	-3.30647	-20.9002	1.54729e-06	2.9731e-05	5.45718
In.vitro	ENSMUSG00000027398	16176	Il1b	interleukin 1 beta	-4.58519	3.66457	-20.8966	1.54876e-06	2.97328e-05	6.25616
In.vitro	ENSMUSG00000029177	12615	Cenpa	centromere protein A	-4.97632	4.3214	-20.8926	1.55039e-06	2.9738e-05	6.22591
Ex.vivo	ENSMUSG00000083585				4.33982	-3.89496	20.8848	1.55363e-06	2.97524e-05	5.81251
Ex.vivo	ENSMUSG00000030671	18576	Pde3b	phosphodiesterase 3B, cGMP-inhibited	4.0012	7.56592	20.8841	1.55388e-06	2.97524e-05	6.00951
In.vitro	ENSMUSG00000057614	14677	Gnai1	guanine nucleotide binding protein (G protein), alpha inhibiting 1	-6.49697	-3.47337	-20.8805	1.55538e-06	2.97549e-05	5.39794
Ex.vivo	ENSMUSG00000102380				6.73173	0.968907	20.871	1.55931e-06	2.98038e-05	5.98151
Ex.vivo	ENSMUSG00000035104	232146	Eva1a	eva-1 homolog A (C. elegans)	2.69478	3.99965	20.8584	1.56454e-06	2.98717e-05	6.23963
Ex.vivo	ENSMUSG00000042364	170625	Snx18	sorting nexin 18	2.36962	8.26003	20.8554	1.56581e-06	2.98717e-05	6.06803
shared	ENSMUSG00000038518	16468	Jarid2	jumonji, AT rich interactive domain 2	1.44324	4.83534	20.8526	1.56699e-06	2.98717e-05	6.11439
In.vitro	ENSMUSG00000028007	76561	Snx7	sorting nexin 7	-3.71296	4.31987	-20.8363	1.57377e-06	2.99748e-05	6.15996
shared	ENSMUSG00000032350	14629	Gclc	glutamate-cysteine ligase, catalytic subunit	1.40791	6.38285	20.8123	1.58389e-06	3.01411e-05	6.03369
Ex.vivo	ENSMUSG00000087261				5.08811	-3.58555	20.8079	1.58572e-06	3.01494e-05	5.58343
Ex.vivo	ENSMUSG00000056069	223433	Otulinl	OTU deubiquitinase with linear linkage specificity like	1.95203	8.16403	20.8003	1.58896e-06	3.01525e-05	6.04911
Ex.vivo	ENSMUSG00000097122				5.22425	-2.84725	20.7983	1.58981e-06	3.01525e-05	5.72774
In.vitro	ENSMUSG00000013698	18611	Pea15a	phosphoprotein enriched in astrocytes 15A	-1.50401	8.19337	-20.7959	1.59083e-06	3.01525e-05	6.06049
shared	ENSMUSG00000031129	331004	Slc9a9	solute carrier family 9 (sodium/hydrogen exchanger), member 9	1.45427	7.28293	20.7945	1.59143e-06	3.01525e-05	6.11723
Ex.vivo	ENSMUSG00000037007	56314	Zfp113	zinc finger protein 113	2.96716	3.69597	20.7878	1.59427e-06	3.0172e-05	6.22802
In.vitro	ENSMUSG00000049511	15551	Htr1b	5-hydroxytryptamine (serotonin) receptor 1B	-6.57005	-3.67038	-20.7855	1.59523e-06	3.0172e-05	5.34773
In.vitro	ENSMUSG00000045180	110380	Shroom2	shroom family member 2	-6.53402	-3.78844	-20.7784	1.59824e-06	3.02027e-05	5.35827
Ex.vivo	ENSMUSG00000049538	271127	Adamts16	a disintegrin-like and metallopeptidase (reprolysin type) with thrombospondin type 1 motif, 16	10.8106	0.00309739	20.7698	1.60196e-06	3.02466e-05	6.11609
Ex.vivo	ENSMUSG00000015776	20933	Med22	mediator complex subunit 22	1.58094	6.82239	20.7434	1.61327e-06	3.04139e-05	6.00758
Ex.vivo	ENSMUSG00000033257	67534	Ttll4	tubulin tyrosine ligase-like family, member 4	1.53509	4.15664	20.7414	1.61412e-06	3.04139e-05	6.06591
In.vitro	ENSMUSG00000020053	16000	Igf1	insulin-like growth factor 1	-9.88486	4.56587	-20.7359	1.61653e-06	3.04139e-05	6.20483
Ex.vivo	ENSMUSG00000072294	16597	Klf12	Kruppel-like factor 12	5.25717	1.14765	20.7337	1.61748e-06	3.04139e-05	5.82704
In.vitro	ENSMUSG00000022015	21943	Tnfsf11	tumor necrosis factor (ligand) superfamily, member 11	-5.78476	-2.89108	-20.7306	1.6188e-06	3.04139e-05	5.59598
Ex.vivo	ENSMUSG00000066975	12959	Cryba4	crystallin, beta A4	6.82252	1.6556	20.7297	1.61922e-06	3.04139e-05	5.55379
Ex.vivo	ENSMUSG00000103877				5.15337	-3.65678	20.7175	1.62452e-06	3.04662e-05	5.53473
Ex.vivo	ENSMUSG00000048330	320360	Ric3	RIC3 acetylcholine receptor chaperone	3.61209	2.98166	20.7168	1.62481e-06	3.04662e-05	6.19371
In.vitro	ENSMUSG00000008475	67771	Arpc5	actin related protein 2/3 complex, subunit 5	-1.89455	8.40786	-20.6864	1.63808e-06	3.06843e-05	6.01792
Ex.vivo	ENSMUSG00000084964				5.70764	2.50287	20.6837	1.63926e-06	3.06843e-05	6.04654
shared	ENSMUSG00000025572	217353	Tmc6	transmembrane channel-like gene family 6	1.38398	6.00612	20.6785	1.64156e-06	3.06919e-05	5.99543
In.vitro	ENSMUSG00000100291	69652	2310069B03Rik	RIKEN cDNA 2310069B03 gene	-4.98285	-3.69037	-20.6764	1.64251e-06	3.06919e-05	5.82494
In.vitro	ENSMUSG00000032262	83603	Elovl4	elongation of very long chain fatty acids (FEN1/Elo2, SUR4/Elo3, yeast)-like 4	-6.49698	-3.55509	-20.6732	1.64391e-06	3.06919e-05	5.34309
Ex.vivo	ENSMUSG00000028053	192195	Ash1l	ASH1 like histone lysine methyltransferase	1.50048	5.93333	20.6632	1.64834e-06	3.07324e-05	6.06621
In.vitro	ENSMUSG00000003657	12308	Calb2	calbindin 2	-6.534	-3.73544	-20.6576	1.65078e-06	3.07324e-05	5.32624
shared	ENSMUSG00000025877	212032	Hk3	hexokinase 3	-1.48145	8.12098	-20.6557	1.65167e-06	3.07324e-05	5.92742
Ex.vivo	ENSMUSG00000098183				6.73362	-1.73807	20.6555	1.65173e-06	3.07324e-05	5.80388
In.vitro	ENSMUSG00000062939	20849	Stat4	signal transducer and activator of transcription 4	-6.73548	-1.4029	-20.6363	1.66026e-06	3.08646e-05	5.92437
In.vitro	ENSMUSG00000090213	407243	Tmem189	transmembrane protein 189	-2.53256	6.83661	-20.6174	1.66874e-06	3.09811e-05	5.91669
Ex.vivo	ENSMUSG00000042106	68176	Inka1	inka box actin regulator 1	3.90461	5.0504	20.616	1.66937e-06	3.09811e-05	6.03396
In.vitro	ENSMUSG00000020057	71712	Dram1	DNA-damage regulated autophagy modulator 1	-7.76255	2.36972	-20.5985	1.67724e-06	3.11004e-05	6.07756
In.vitro	ENSMUSG00000038067	12985	Csf3	colony stimulating factor 3 (granulocyte)	-5.90262	-3.01794	-20.5862	1.68281e-06	3.11773e-05	5.51928
Ex.vivo	ENSMUSG00000022901	12524	Cd86	CD86 antigen	3.18818	7.04815	20.5683	1.69095e-06	3.13013e-05	5.97863
In.vitro	ENSMUSG00000037580	14528	Gch1	GTP cyclohydrolase 1	-2.53839	4.25139	-20.5499	1.69937e-06	3.14271e-05	6.07528
Ex.vivo	ENSMUSG00000079386	100169868	Gm3173	predicted gene 3173	4.96522	-3.50293	20.5471	1.70064e-06	3.14271e-05	5.55994
In.vitro	ENSMUSG00000048706	52829	Lurap1l	leucine rich adaptor protein 1-like	-5.90256	-3.28136	-20.5371	1.70526e-06	3.14857e-05	5.50616
Ex.vivo	ENSMUSG00000107061				4.49708	-3.85486	20.5309	1.70811e-06	3.14926e-05	5.72258
In.vitro	ENSMUSG00000009941	83454	Nxf2	nuclear RNA export factor 2	-5.09098	-3.47669	-20.53	1.70853e-06	3.14926e-05	5.75497
In.vitro	ENSMUSG00000032431	56693	Crtap	cartilage associated protein	-1.96237	5.7994	-20.5209	1.71271e-06	3.15429e-05	5.91036
Ex.vivo	ENSMUSG00000035545	232798	Leng8	leukocyte receptor cluster (LRC) member 8	3.03726	7.38115	20.4977	1.72352e-06	3.17152e-05	5.98507
In.vitro	ENSMUSG00000021069	110095	Pygl	liver glycogen phosphorylase	-2.36482	5.58824	-20.4808	1.73139e-06	3.18241e-05	5.90049
In.vitro	ENSMUSG00000042812	15227	Foxf1	forkhead box F1	-5.51559	-2.87448	-20.4753	1.73399e-06	3.18241e-05	5.61294
In.vitro	ENSMUSG00000001663	14871	Gstt1	glutathione S-transferase, theta 1	-5.57166	0.36315	-20.4735	1.73482e-06	3.18241e-05	5.88638
shared	ENSMUSG00000023048	66151	Prr13	proline rich 13	-1.41041	7.45331	-20.4683	1.73728e-06	3.18241e-05	5.94766
In.vitro	ENSMUSG00000018585	11927	Atox1	antioxidant 1 copper chaperone	-2.45663	7.12133	-20.4678	1.73752e-06	3.18241e-05	5.83194
Ex.vivo	ENSMUSG00000037347	60322	Chst7	carbohydrate (N-acetylglucosamino) sulfotransferase 7	4.16059	4.60976	20.4663	1.73823e-06	3.18241e-05	6.07084
Ex.vivo	ENSMUSG00000039760	237310	Il22ra2	interleukin 22 receptor, alpha 2	4.9566	-3.55804	20.4613	1.74057e-06	3.18401e-05	5.5401
shared	ENSMUSG00000065990	66077	Aurkaip1	aurora kinase A interacting protein 1	-1.2789	5.80942	-20.4507	1.7456e-06	3.18843e-05	5.8264
In.vitro	ENSMUSG00000031253	68792	Srpx2	sushi-repeat-containing protein, X-linked 2	-6.29625	-3.3909	-20.45	1.74592e-06	3.18843e-05	5.35185
Ex.vivo	ENSMUSG00000105377				4.60957	-3.77879	20.4411	1.75012e-06	3.19342e-05	5.65962
In.vitro	ENSMUSG00000105843				-5.07906	-3.70375	-20.4313	1.7548e-06	3.19927e-05	5.73185
Ex.vivo	ENSMUSG00000102415				4.60535	-3.67835	20.4137	1.76322e-06	3.21192e-05	5.65369
Ex.vivo	ENSMUSG00000083009				4.90761	-3.46659	20.4063	1.76673e-06	3.21563e-05	5.54336
In.vitro	ENSMUSG00000052833	56459	Sae1	SUMO1 activating enzyme subunit 1	-1.6085	6.31722	-20.3984	1.77054e-06	3.21986e-05	5.85665
In.vitro	ENSMUSG00000025154	71085	Arhgap19	Rho GTPase activating protein 19	-3.0898	5.20976	-20.3864	1.77633e-06	3.2217e-05	5.92126
Ex.vivo	ENSMUSG00000106725				4.67803	-3.7696	20.3835	1.77774e-06	3.2217e-05	5.71632
Ex.vivo	ENSMUSG00000059334	333473	Zfp36l3	zinc finger protein 36, C3H type-like 3	4.7998	-3.69322	20.3819	1.77849e-06	3.2217e-05	5.57607
Ex.vivo	ENSMUSG00000104569				4.51098	-3.76059	20.376	1.78138e-06	3.2217e-05	5.67689
shared	ENSMUSG00000015671	19166	Psma2	proteasome subunit alpha 2	-1.37589	6.92965	-20.3741	1.78227e-06	3.2217e-05	5.97201
Ex.vivo	ENSMUSG00000076613	16016	Ighg2b	immunoglobulin heavy constant gamma 2B	5.25317	-3.59739	20.3721	1.78324e-06	3.2217e-05	5.40414
In.vitro	ENSMUSG00000031604	66234	Msmo1	methylsterol monoxygenase 1	-2.0768	6.45802	-20.3674	1.78554e-06	3.2217e-05	5.92908
shared	ENSMUSG00000024712	54391	Rfk	riboflavin kinase	-1.28738	6.21188	-20.3657	1.78638e-06	3.2217e-05	5.84667
In.vitro	ENSMUSG00000021943	14560	Gdf10	growth differentiation factor 10	-5.9581	-3.11478	-20.3653	1.78655e-06	3.2217e-05	5.44179
shared	ENSMUSG00000036880	52538	Acaa2	acetyl-Coenzyme A acyltransferase 2 (mitochondrial 3-oxoacyl-Coenzyme A thiolase)	-1.47895	5.31608	-20.3652	1.78662e-06	3.2217e-05	5.88747
Ex.vivo	ENSMUSG00000034379	69544	Wdr5b	WD repeat domain 5B	2.79485	2.71824	20.3576	1.79033e-06	3.2217e-05	6.08826
In.vitro	ENSMUSG00000031825	78892	Crispld2	cysteine-rich secretory protein LCCL domain containing 2	-6.42002	-3.572	-20.3573	1.79046e-06	3.2217e-05	5.28483
Ex.vivo	ENSMUSG00000065578	723903	Mir181b-2	microRNA 181b-2	4.39383	-3.88047	20.3566	1.79082e-06	3.2217e-05	5.75018
Ex.vivo	ENSMUSG00000026285	18566	Pdcd1	programmed cell death 1	8.45214	-1.32964	20.3481	1.79497e-06	3.22566e-05	6.02778
Ex.vivo	ENSMUSG00000046897	68744	Zfp740	zinc finger protein 740	1.65139	6.81658	20.3451	1.7964e-06	3.22566e-05	5.76937
Ex.vivo	ENSMUSG00000100370				3.20779	3.9758	20.3429	1.79747e-06	3.22566e-05	6.07424
In.vitro	ENSMUSG00000015854	11801	Cd5l	CD5 antigen-like	-8.00003	4.58207	-20.338	1.79992e-06	3.22737e-05	6.10339
In.vitro	ENSMUSG00000031380	14205	Vegfd	vascular endothelial growth factor D	-6.29624	-3.42534	-20.3343	1.8017e-06	3.22791e-05	5.32069
Ex.vivo	ENSMUSG00000053062	67374	Jam2	junction adhesion molecule 2	3.68682	5.76948	20.3218	1.80789e-06	3.23632e-05	5.9916
Ex.vivo	ENSMUSG00000099959				4.75262	-3.98639	20.3156	1.81093e-06	3.23789e-05	5.5751
Ex.vivo	ENSMUSG00000087082				4.51043	-3.74794	20.3122	1.81263e-06	3.23789e-05	5.65896
Ex.vivo	ENSMUSG00000079364	100041874	Gm3558	predicted gene 3558	4.9979	-3.64133	20.3087	1.81432e-06	3.23789e-05	5.48359
In.vitro	ENSMUSG00000032966	14225	Fkbp1a	FK506 binding protein 1a	-1.6438	7.60986	-20.3079	1.81472e-06	3.23789e-05	5.86124
In.vitro	ENSMUSG00000031872	65115	Bean1	brain expressed, associated with Nedd4, 1	-5.90257	-3.25746	-20.2821	1.82756e-06	3.25812e-05	5.43744
Ex.vivo	ENSMUSG00000085915				4.4214	-3.83453	20.2498	1.84378e-06	3.28018e-05	5.67221
In.vitro	ENSMUSG00000022667	57781	Cd200r1	CD200 receptor 1	-1.70541	5.54082	-20.2471	1.84517e-06	3.28018e-05	5.94938
In.vitro	ENSMUSG00000035168	66860	Tanc1	tetratricopeptide repeat, ankyrin repeat and coiled-coil containing 1	-2.39554	3.69406	-20.2444	1.84652e-06	3.28018e-05	6.05405
In.vitro	ENSMUSG00000005514	18984	Por	P450 (cytochrome) oxidoreductase	-2.34698	7.82936	-20.2435	1.84698e-06	3.28018e-05	5.77786
In.vitro	ENSMUSG00000042109	105859	Csdc2	cold shock domain containing C2, RNA binding	-5.72204	-3.13332	-20.2425	1.84748e-06	3.28018e-05	5.48496
In.vitro	ENSMUSG00000043903	195209	Zfp469	zinc finger protein 469	-5.58778	-3.36443	-20.2242	1.85679e-06	3.29403e-05	5.52247
In.vitro	ENSMUSG00000022464	69354	Slc38a4	solute carrier family 38, member 4	-6.29624	-3.46169	-20.2165	1.86068e-06	3.29591e-05	5.28877
In.vitro	ENSMUSG00000045027	70835	Prss22	protease, serine 22	-5.83955	-4.16758	-20.2131	1.86244e-06	3.29591e-05	5.43917
In.vitro	ENSMUSG00000026207	11790	Speg	SPEG complex locus	-1.56626	5.40649	-20.2097	1.86419e-06	3.29591e-05	5.93779
Ex.vivo	ENSMUSG00000091568				4.50913	-3.70307	20.2088	1.86464e-06	3.29591e-05	5.63042
In.vitro	ENSMUSG00000006219	74202	Fblim1	filamin binding LIM protein 1	-2.6568	6.01031	-20.2072	1.86544e-06	3.29591e-05	5.79372
Ex.vivo	ENSMUSG00000030386	67370	Zfp606	zinc finger protein 606	2.10525	3.86136	20.2019	1.86814e-06	3.29801e-05	6.02317
In.vitro	ENSMUSG00000033453	235130	Adamts15	a disintegrin-like and metallopeptidase (reprolysin type) with thrombospondin type 1 motif, 15	-5.67405	-4.23695	-20.1947	1.87188e-06	3.30192e-05	5.48722
In.vitro	ENSMUSG00000026580	20344	Selp	selectin, platelet	-5.88727	-3.53386	-20.1908	1.87387e-06	3.30275e-05	5.41761
Ex.vivo	ENSMUSG00000029026	22062	Trp73	transformation related protein 73	4.94596	-4.38706	20.187	1.8758e-06	3.30347e-05	5.46978
Ex.vivo	ENSMUSG00000048424	223332	Ranbp3l	RAN binding protein 3-like	6.64753	-1.41952	20.1798	1.87955e-06	3.3074e-05	5.67231
Ex.vivo	ENSMUSG00000052749	244183	Trim30b	tripartite motif-containing 30B	3.09091	1.41292	20.173	1.88305e-06	3.30924e-05	5.98359
Ex.vivo	ENSMUSG00000011427	233056	Zfp790	zinc finger protein 790	2.03291	4.21472	20.1719	1.88364e-06	3.30924e-05	5.95083
Ex.vivo	ENSMUSG00000065423	387176	Mir181a-2	microRNA 181a-2	4.21499	-3.97166	20.1612	1.88919e-06	3.31235e-05	5.69953
In.vitro	ENSMUSG00000058934				-5.92374	-3.42363	-20.1602	1.88966e-06	3.31235e-05	5.39738
In.vitro	ENSMUSG00000075702	114679	Selenom	selenoprotein M	-3.53196	3.4657	-20.1575	1.89112e-06	3.31235e-05	6.02853
In.vitro	ENSMUSG00000039062	16790	Anpep	alanyl (membrane) aminopeptidase	-9.10695	3.57663	-20.1567	1.89151e-06	3.31235e-05	6.02777
In.vitro	ENSMUSG00000037788	232023	Vopp1	vesicular, overexpressed in cancer, prosurvival protein 1	-3.33539	4.54696	-20.1393	1.90057e-06	3.32554e-05	5.93638
Ex.vivo	ENSMUSG00000038056	231051	Kmt2c	lysine (K)-specific methyltransferase 2C	2.32251	5.52183	20.1335	1.90363e-06	3.32821e-05	5.94296
Ex.vivo	ENSMUSG00000031385	140571	Plxnb3	plexin B3	2.18841	4.02866	20.1096	1.91618e-06	3.34747e-05	6.03527
Ex.vivo	ENSMUSG00000105679				5.32924	-2.85098	20.0989	1.92186e-06	3.35235e-05	5.64055
Ex.vivo	ENSMUSG00000037824	52588	Tspan14	tetraspanin 14	2.23836	7.9928	20.0985	1.92206e-06	3.35235e-05	5.74043
Ex.vivo	ENSMUSG00000040321	228491	Zfp770	zinc finger protein 770	2.38163	3.52438	20.0839	1.92983e-06	3.3632e-05	6.02671
In.vitro	ENSMUSG00000026725	329278	Tnn	tenascin N	-5.51559	-3.01263	-20.0708	1.93683e-06	3.3727e-05	5.5031
In.vitro	ENSMUSG00000048814	381338	Lonrf2	LON peptidase N-terminal domain and ring finger 2	-5.64281	-4.24741	-20.0665	1.93911e-06	3.37395e-05	5.46209
Ex.vivo	ENSMUSG00000063382	80288	Bcl9l	B cell CLL/lymphoma 9-like	2.89868	4.02204	20.0557	1.94491e-06	3.37917e-05	6.01696
Ex.vivo	ENSMUSG00000084891				4.71177	-3.52627	20.0548	1.94538e-06	3.37917e-05	5.51858
Ex.vivo	ENSMUSG00000087785				5.32564	-1.77344	20.0504	1.94775e-06	3.37917e-05	5.29511
Ex.vivo	ENSMUSG00000010476	13593	Ebf3	early B cell factor 3	6.50004	-0.108703	20.0494	1.94833e-06	3.37917e-05	5.78811
Ex.vivo	ENSMUSG00000102143				5.17332	-3.7881	20.0407	1.95299e-06	3.38456e-05	5.34451
In.vitro	ENSMUSG00000024180	60455	Pgap6	post-glycosylphosphatidylinositol attachment to proteins 6	-5.47284	4.05726	-20.0339	1.95667e-06	3.38798e-05	5.9981
In.vitro	ENSMUSG00000020010	26464	Vnn3	vanin 3	-5.78439	-3.90504	-20.0313	1.95808e-06	3.38798e-05	5.40729
shared	ENSMUSG00000030579	22177	Tyrobp	TYRO protein tyrosine kinase binding protein	-1.44242	9.95929	-20.0267	1.96057e-06	3.38959e-05	5.75662
In.vitro	ENSMUSG00000025425	225742	St8sia5	ST8 alpha-N-acetyl-neuraminide alpha-2,8-sialyltransferase 5	-6.37996	-3.77564	-20.0129	1.96806e-06	3.39983e-05	5.20479
In.vitro	ENSMUSG00000081778	100534371	Gm6325	fibronectin type III domain containing 3C1 pseudogene	-5.84765	-4.12684	-20.0057	1.97201e-06	3.40312e-05	5.37984
Ex.vivo	ENSMUSG00000099569	100416883	Gm18301	transmembrane protein 209 pseudogene	4.99701	-3.70859	20.0037	1.9731e-06	3.40312e-05	5.40069
In.vitro	ENSMUSG00000032315	13076	Cyp1a1	cytochrome P450, family 1, subfamily a, polypeptide 1	-6.37996	-3.71772	-19.9992	1.97555e-06	3.40466e-05	5.20103
In.vitro	ENSMUSG00000024042	17691	Sik1	salt inducible kinase 1	-5.46126	2.8767	-19.9853	1.98322e-06	3.41187e-05	6.00328
Ex.vivo	ENSMUSG00000014778	234686	Fhod1	formin homology 2 domain containing 1	2.28284	2.76113	19.9821	1.98495e-06	3.41187e-05	6.00732
In.vitro	ENSMUSG00000001175	12313	Calm1	calmodulin 1	-1.98744	8.96727	-19.9821	1.98495e-06	3.41187e-05	5.73095
Ex.vivo	ENSMUSG00000004100	235036	Ppan	peter pan homolog	1.51798	5.03296	19.9802	1.98602e-06	3.41187e-05	5.91193
Ex.vivo	ENSMUSG00000039982	207521	Dtx4	deltex 4, E3 ubiquitin ligase	2.22684	7.65622	19.9738	1.98954e-06	3.41521e-05	5.8051
In.vitro	ENSMUSG00000016349	13628	Eef1a2	eukaryotic translation elongation factor 1 alpha 2	-4.98518	-3.3211	-19.9591	1.99766e-06	3.42646e-05	5.62975
In.vitro	ENSMUSG00000039787	99151	Cercam	cerebral endothelial cell adhesion molecule	-2.72858	3.79766	-19.9533	2.00089e-06	3.42928e-05	5.91589
In.vitro	ENSMUSG00000027435	17064	Cd93	CD93 antigen	-13.0602	0.761991	-19.92	2.01948e-06	3.4557e-05	5.94243
In.vitro	ENSMUSG00000054428	11983	Atpif1	ATPase inhibitory factor 1	-1.81601	6.53187	-19.9195	2.01977e-06	3.4557e-05	5.66852
In.vitro	ENSMUSG00000032518	16785	Rpsa	ribosomal protein SA	-1.9882	3.13338	-19.9172	2.02107e-06	3.4557e-05	5.97511
Ex.vivo	ENSMUSG00000103747				4.01664	-4.07042	19.9097	2.02527e-06	3.45949e-05	5.63443
In.vitro	ENSMUSG00000057615	434784	Ldoc1	regulator of NFKB signaling	-5.61132	-3.98138	-19.9065	2.02708e-06	3.45949e-05	5.428
In.vitro	ENSMUSG00000024134	20472	Six2	sine oculis-related homeobox 2	-6.11282	-3.36915	-19.9026	2.02931e-06	3.45949e-05	5.26433
Ex.vivo	ENSMUSG00000057133	71389	Chd6	chromodomain helicase DNA binding protein 6	1.69106	4.77705	19.902	2.02965e-06	3.45949e-05	5.93498
In.vitro	ENSMUSG00000035493	21810	Tgfbi	transforming growth factor, beta induced	-1.72826	7.01058	-19.8917	2.03546e-06	3.46444e-05	5.8039
In.vitro	ENSMUSG00000033031	224171	Cip2a	cell proliferation regulating inhibitor of protein phosphatase 2A	-4.21246	2.22796	-19.8912	2.03575e-06	3.46444e-05	5.98345
Ex.vivo	ENSMUSG00000106757				4.74822	-4.09748	19.8845	2.03954e-06	3.46587e-05	5.45866
In.vitro	ENSMUSG00000031382	68854	Asb11	ankyrin repeat and SOCS box-containing 11	-5.78598	-3.57589	-19.8841	2.03978e-06	3.46587e-05	5.36623
In.vitro	ENSMUSG00000090192				-5.46761	-3.51877	-19.8776	2.04347e-06	3.46685e-05	5.46474
Ex.vivo	ENSMUSG00000021876	58809	Rnase4	ribonuclease, RNase A family 4	2.10983	8.71586	19.8775	2.04355e-06	3.46685e-05	5.65827
In.vitro	ENSMUSG00000063531	20349	Sema3e	sema domain, immunoglobulin domain (Ig), short basic domain, secreted, (semaphorin) 3E	-6.29635	-3.87925	-19.8674	2.04931e-06	3.47392e-05	5.19307
In.vitro	ENSMUSG00000026688	66447	Mgst3	microsomal glutathione S-transferase 3	-3.13236	4.27246	-19.8491	2.05977e-06	3.48811e-05	5.91133
Ex.vivo	ENSMUSG00000059791	106582	Nrm	nurim (nuclear envelope membrane protein)	2.03479	5.21387	19.8472	2.06089e-06	3.48811e-05	5.77986
Ex.vivo	ENSMUSG00000055805	57778	Fmnl1	formin-like 1	1.63252	6.97138	19.823	2.07487e-06	3.50904e-05	5.81839
In.vitro	ENSMUSG00000039601	53901	Rcan2	regulator of calcineurin 2	-6.75122	-1.76141	-19.814	2.08011e-06	3.51498e-05	5.6975
In.vitro	ENSMUSG00000015143	109711	Actn1	actinin, alpha 1	-2.3177	4.3262	-19.8114	2.08162e-06	3.51498e-05	5.78276
Ex.vivo	ENSMUSG00000025277	66082	Abhd6	abhydrolase domain containing 6	2.63173	4.83895	19.8049	2.08539e-06	3.51752e-05	5.86941
Ex.vivo	ENSMUSG00000058022	109254	Adtrp	androgen dependent TFPI regulating protein	5.99547	-0.686794	19.801	2.08766e-06	3.51752e-05	5.30586
In.vitro	ENSMUSG00000039405	76453	Prss23	protease, serine 23	-5.93777	-3.52833	-19.8005	2.08798e-06	3.51752e-05	5.29383
Ex.vivo	ENSMUSG00000027947	16194	Il6ra	interleukin 6 receptor, alpha	3.4201	6.40984	19.7975	2.08972e-06	3.51773e-05	5.75685
In.vitro	ENSMUSG00000091337	58521	Eid1	EP300 interacting inhibitor of differentiation 1	-2.41166	5.51745	-19.7927	2.09252e-06	3.51972e-05	5.77615
In.vitro	ENSMUSG00000032220	71602	Myo1e	myosin IE	-2.91597	6.96025	-19.7836	2.09787e-06	3.52599e-05	5.75191
Ex.vivo	ENSMUSG00000033933	22346	Vhl	von Hippel-Lindau tumor suppressor	1.60134	6.34316	19.7792	2.10044e-06	3.52756e-05	5.6037
In.vitro	ENSMUSG00000002233	11853	Rhoc	ras homolog family member C	-3.1109	5.49162	-19.7715	2.10502e-06	3.53174e-05	5.71557
shared	ENSMUSG00000059013	27387	Sh2d3c	SH2 domain containing 3C	1.43744	5.9088	19.7695	2.10618e-06	3.53174e-05	5.76483
Ex.vivo	ENSMUSG00000043090	330788	Zfp866	zinc finger protein 866	3.4984	3.49603	19.7539	2.11539e-06	3.54227e-05	5.92453
Ex.vivo	ENSMUSG00000102674	77543	8030442B05Rik	RIKEN cDNA 8030442B05 gene	8.17845	-1.41211	19.7534	2.11572e-06	3.54227e-05	5.80094
Ex.vivo	ENSMUSG00000052336	13051	Cx3cr1	chemokine (C-X3-C motif) receptor 1	6.86603	9.17908	19.748	2.11892e-06	3.54491e-05	5.74107
Ex.vivo	ENSMUSG00000090026				4.96907	-3.28842	19.7338	2.12735e-06	3.55504e-05	5.55564
Ex.vivo	ENSMUSG00000028868	242687	Wasf2	WASP family, member 2	1.724	7.7013	19.7318	2.12855e-06	3.55504e-05	5.71463
In.vitro	ENSMUSG00000051067	237403	Lingo3	leucine rich repeat and Ig domain containing 3	-6.20756	-3.94534	-19.7286	2.13049e-06	3.55504e-05	5.18447
Ex.vivo	ENSMUSG00000021360	14538	Gcnt2	glucosaminyl (N-acetyl) transferase 2, I-branching enzyme	2.17451	4.44512	19.7209	2.13512e-06	3.55504e-05	5.79958
In.vitro	ENSMUSG00000023274	12504	Cd4	CD4 antigen	-5.82276	-3.55835	-19.7192	2.13613e-06	3.55504e-05	5.30861
Ex.vivo	ENSMUSG00000097740	381223	E030044B06Rik	RIKEN cDNA E030044B06 gene	4.77658	-3.942	19.7187	2.13642e-06	3.55504e-05	5.46796
Ex.vivo	ENSMUSG00000040363	71458	Bcor	BCL6 interacting corepressor	1.87396	4.88382	19.7187	2.13642e-06	3.55504e-05	5.84333
Ex.vivo	ENSMUSG00000026349	72949	Ccnt2	cyclin T2	2.05257	6.08823	19.7132	2.13974e-06	3.55673e-05	5.75336
Ex.vivo	ENSMUSG00000030798	12493	Cd37	CD37 antigen	1.95166	8.03717	19.7079	2.14289e-06	3.55673e-05	5.74145
In.vitro	ENSMUSG00000051579	66684	Tceal8	transcription elongation factor A (SII)-like 8	-1.98419	5.16802	-19.7074	2.14319e-06	3.55673e-05	5.70264
shared	ENSMUSG00000027746	67890	Ufm1	ubiquitin-fold modifier 1	-1.40387	5.18321	-19.7061	2.14399e-06	3.55673e-05	5.7068
In.vitro	ENSMUSG00000054452	14797	Tle5	TLE family member 5, transcriptional modulator	-1.9457	6.97599	-19.7029	2.1459e-06	3.55719e-05	5.56585
In.vitro	ENSMUSG00000090576				-4.87968	-3.71404	-19.6846	2.15701e-06	3.57288e-05	5.5828
In.vitro	ENSMUSG00000027698	320024	Nceh1	neutral cholesterol ester hydrolase 1	-4.47189	6.36535	-19.6811	2.15911e-06	3.57363e-05	5.66907
Ex.vivo	ENSMUSG00000048796	72023	Cyb561d1	cytochrome b-561 domain containing 1	1.96688	4.57417	19.6741	2.16338e-06	3.57797e-05	5.77495
Ex.vivo	ENSMUSG00000078676	192160	Casc3	cancer susceptibility candidate 3	1.55189	6.23615	19.6653	2.16878e-06	3.58418e-05	5.6278
Ex.vivo	ENSMUSG00000039137	73750	Whrn	whirlin	5.48014	4.34006	19.6322	2.18909e-06	3.61428e-05	5.89829
shared	ENSMUSG00000020440	11844	Arf5	ADP-ribosylation factor 5	-1.22974	6.84334	-19.6299	2.19049e-06	3.61428e-05	5.53954
shared	ENSMUSG00000041958	276846	Pigs	phosphatidylinositol glycan anchor biosynthesis, class S	-1.10209	6.58998	-19.6269	2.19237e-06	3.61428e-05	5.61742
In.vitro	ENSMUSG00000062609	16516	Kcnj15	potassium inwardly-rectifying channel, subfamily J, member 15	-6.2075	-3.56587	-19.6229	2.19487e-06	3.61428e-05	5.155
In.vitro	ENSMUSG00000033342	75769	Plppr5	phospholipid phosphatase related 5	-5.78484	-4.17746	-19.6221	2.19531e-06	3.61428e-05	5.29372
In.vitro	ENSMUSG00000039109	74145	F13a1	coagulation factor XIII, A1 subunit	-6.73237	1.36488	-19.6052	2.20584e-06	3.62655e-05	5.79176
Ex.vivo	ENSMUSG00000021846	93834	Peli2	pellino 2	1.75851	4.7909	19.6002	2.20895e-06	3.62655e-05	5.80257
shared	ENSMUSG00000037820	21817	Tgm2	transglutaminase 2, C polypeptide	-1.43482	6.98017	-19.5982	2.21023e-06	3.62655e-05	5.68928
shared	ENSMUSG00000018217	18858	Pmp22	peripheral myelin protein 22	-1.48924	9.51937	-19.5952	2.2121e-06	3.62655e-05	5.72772
Ex.vivo	ENSMUSG00000020009	15979	Ifngr1	interferon gamma receptor 1	1.70734	9.34665	19.5946	2.21248e-06	3.62655e-05	5.72396
In.vitro	ENSMUSG00000046323	73708	Dppa3	developmental pluripotency-associated 3	-5.65774	-3.29694	-19.5941	2.21278e-06	3.62655e-05	5.32639
Ex.vivo	ENSMUSG00000042564	75729	Fam227a	family with sequence similarity 227, member A	6.18035	-1.93253	19.5884	2.21638e-06	3.62971e-05	5.53223
Ex.vivo	ENSMUSG00000099404				4.60976	-3.82473	19.5856	2.2181e-06	3.6298e-05	5.42426
In.vitro	ENSMUSG00000001289	56612	Pfdn5	prefoldin 5	-1.78144	5.60425	-19.5701	2.22787e-06	3.64305e-05	5.5943
Ex.vivo	ENSMUSG00000005958	13845	Ephb3	Eph receptor B3	3.55752	2.95659	19.5595	2.23455e-06	3.64808e-05	5.88632
Ex.vivo	ENSMUSG00000039953	65945	Clstn1	calsyntenin 1	1.65996	7.2497	19.5576	2.23578e-06	3.64808e-05	5.72255
Ex.vivo	ENSMUSG00000040434	228366	Large2	LARGE xylosyl- and glucuronyltransferase 2	4.48851	-3.92013	19.5572	2.23599e-06	3.64808e-05	5.47161
In.vitro	ENSMUSG00000047721	66162	Bola2	bolA-like 2 (E. coli)	-1.82283	4.80359	-19.54	2.24692e-06	3.66318e-05	5.65886
Ex.vivo	ENSMUSG00000105990				4.80801	-3.54422	19.5373	2.24863e-06	3.66321e-05	5.34031
In.vitro	ENSMUSG00000032314	110842	Etfa	electron transferring flavoprotein, alpha polypeptide	-1.57429	5.85353	-19.5334	2.25117e-06	3.6646e-05	5.5678
Ex.vivo	ENSMUSG00000029385	12452	Ccng2	cyclin G2	2.13387	7.1781	19.5258	2.25601e-06	3.66973e-05	5.57308
In.vitro	ENSMUSG00000045871	239250	Slitrk6	SLIT and NTRK-like family, member 6	-5.9026	-3.35252	-19.5103	2.26593e-06	3.68311e-05	5.22423
shared	ENSMUSG00000026958	83768	Dpp7	dipeptidylpeptidase 7	-1.48106	6.54271	-19.5018	2.2714e-06	3.68925e-05	5.64149
shared	ENSMUSG00000015837	18412	Sqstm1	sequestosome 1	-1.38299	9.068	-19.4917	2.27793e-06	3.69709e-05	5.56601
Ex.vivo	ENSMUSG00000022912	19128	Pros1	protein S (alpha)	1.63145	8.83593	19.4873	2.2808e-06	3.6988e-05	5.68812
Ex.vivo	ENSMUSG00000040929	19726	Rfx3	regulatory factor X, 3 (influences HLA class II expression)	4.21741	1.72973	19.4848	2.28239e-06	3.6988e-05	5.65796
Ex.vivo	ENSMUSG00000006344	23887	Ggt5	gamma-glutamyltransferase 5	4.53173	3.29612	19.4819	2.28429e-06	3.69912e-05	5.80929
Ex.vivo	ENSMUSG00000031833	546071	Mast3	microtubule associated serine/threonine kinase 3	1.56332	6.86383	19.479	2.28618e-06	3.69942e-05	5.57198
Ex.vivo	ENSMUSG00000046317	329716	BC107364	cDNA sequence BC107364	4.22959	-3.97769	19.4752	2.28868e-06	3.7004e-05	5.52015
Ex.vivo	ENSMUSG00000029647	72587	Pan3	PAN3 poly(A) specific ribonuclease subunit	1.62198	5.2252	19.4727	2.29029e-06	3.7004e-05	5.73682
In.vitro	ENSMUSG00000058486	101240	Wdr91	WD repeat domain 91	-2.56786	5.36999	-19.4702	2.29189e-06	3.7004e-05	5.63947
In.vitro	ENSMUSG00000025287	56360	Acot9	acyl-CoA thioesterase 9	-1.86293	5.2071	-19.4665	2.29434e-06	3.7016e-05	5.60751
In.vitro	ENSMUSG00000036777	68743	Anln	anillin, actin binding protein	-5.81984	2.43535	-19.4598	2.29868e-06	3.70586e-05	5.85915
In.vitro	ENSMUSG00000025794	67115	Rpl14	ribosomal protein L14	-1.97309	5.02227	-19.456	2.30119e-06	3.70596e-05	5.64483
In.vitro	ENSMUSG00000061477	20115	Rps7	ribosomal protein S7	-2.28835	3.75492	-19.4545	2.30216e-06	3.70596e-05	5.79617
Ex.vivo	ENSMUSG00000025558	105445	Dock9	dedicator of cytokinesis 9	3.5198	3.70916	19.4447	2.30858e-06	3.71356e-05	5.81537
In.vitro	ENSMUSG00000084989	381284	Crocc2	ciliary rootlet coiled-coil, rootletin family member 2	-5.95823	-4.08524	-19.44	2.31171e-06	3.71583e-05	5.18624
Ex.vivo	ENSMUSG00000038535	235469	Zfp280d	zinc finger protein 280D	1.69099	3.98198	19.4353	2.31478e-06	3.71802e-05	5.74587
In.vitro	ENSMUSG00000018672	56358	Copz2	coatomer protein complex, subunit zeta 2	-2.64457	4.81815	-19.4264	2.32066e-06	3.72471e-05	5.69855
shared	ENSMUSG00000030207	74525	Fam234b	family with sequence similarity 234, member B	1.21697	5.34031	19.4221	2.32354e-06	3.72659e-05	5.63975
Ex.vivo	ENSMUSG00000036916	208968	Zfp280c	zinc finger protein 280C	2.06519	3.43451	19.4029	2.3363e-06	3.74428e-05	5.83252
Ex.vivo	ENSMUSG00000028709	100465	Mob3c	MOB kinase activator 3C	2.56358	5.41065	19.3843	2.34874e-06	3.75819e-05	5.6609
Ex.vivo	ENSMUSG00000097613	100504312	Gm17597	predicted gene, 17597	4.80871	-3.75968	19.3835	2.34929e-06	3.75819e-05	5.29662
In.vitro	ENSMUSG00000021070	12062	Bdkrb2	bradykinin receptor, beta 2	-5.18438	-2.91325	-19.3818	2.3504e-06	3.75819e-05	5.411
In.vitro	ENSMUSG00000067780	94227	Pi15	peptidase inhibitor 15	-6.20747	-3.6823	-19.3796	2.3519e-06	3.75819e-05	5.08657
Ex.vivo	ENSMUSG00000019944	69288	Rhobtb1	Rho-related BTB domain containing 1	3.01858	4.72446	19.377	2.35365e-06	3.75823e-05	5.72301
In.vitro	ENSMUSG00000068631				-5.48096	-3.43428	-19.3734	2.35606e-06	3.75932e-05	5.31937
Ex.vivo	ENSMUSG00000041797	217262	Abca9	ATP-binding cassette, sub-family A (ABC1), member 9	3.48918	7.30192	19.3696	2.3586e-06	3.76062e-05	5.59355
In.vitro	ENSMUSG00000036912	330890	Piwil4	piwi-like RNA-mediated gene silencing 4	-6.12008	-3.70001	-19.3618	2.36387e-06	3.76624e-05	5.11071
Ex.vivo	ENSMUSG00000026842	11350	Abl1	c-abl oncogene 1, non-receptor tyrosine kinase	1.95614	7.0392	19.3565	2.36745e-06	3.76718e-05	5.45549
shared	ENSMUSG00000022698	72117	Naa50	N(alpha)-acetyltransferase 50, NatE catalytic subunit	-1.3627	6.62653	-19.3558	2.36792e-06	3.76718e-05	5.52987
shared	ENSMUSG00000014769	19170	Psmb1	proteasome (prosome, macropain) subunit, beta type 1	-1.39304	7.10365	-19.3525	2.37021e-06	3.76807e-05	5.58143
In.vitro	ENSMUSG00000026494	269152	Kif26b	kinesin family member 26B	-6.06306	-3.48797	-19.3471	2.37383e-06	3.77035e-05	5.12545
Ex.vivo	ENSMUSG00000029797	243369	Sspo	SCO-spondin	5.68394	-2.36642	19.3439	2.37604e-06	3.77035e-05	5.4769
In.vitro	ENSMUSG00000058135	14862	Gstm1	glutathione S-transferase, mu 1	-5.62675	4.59423	-19.3427	2.37686e-06	3.77035e-05	5.76538
shared	ENSMUSG00000028708	17346	Mknk1	MAP kinase-interacting serine/threonine kinase 1	1.38866	7.55457	19.3346	2.38234e-06	3.7763e-05	5.64494
shared	ENSMUSG00000030815	68961	Phkg2	phosphorylase kinase, gamma 2 (testis)	1.44399	4.78712	19.3296	2.38581e-06	3.77904e-05	5.64407
In.vitro	ENSMUSG00000034764				-5.32717	-3.70144	-19.3246	2.38919e-06	3.78164e-05	5.35235
Ex.vivo	ENSMUSG00000073590				4.58948	2.5502	19.3214	2.3914e-06	3.78237e-05	5.80457
Ex.vivo	ENSMUSG00000030345	101320	Dyrk4	dual-specificity tyrosine-(Y)-phosphorylation regulated kinase 4	8.65612	0.0391061	19.3097	2.39942e-06	3.78741e-05	5.53893
Ex.vivo	ENSMUSG00000074024	666737	4632427E13Rik	RIKEN cDNA 4632427E13 gene	4.98036	4.42753	19.306	2.402e-06	3.78741e-05	5.82025
In.vitro	ENSMUSG00000024909	58859	Efemp2	epidermal growth factor-containing fibulin-like extracellular matrix protein 2	-2.76172	5.20443	-19.2996	2.40637e-06	3.78741e-05	5.69544
Ex.vivo	ENSMUSG00000035686	21835	Thrsp	thyroid hormone responsive	7.89432	1.6918	19.299	2.40678e-06	3.78741e-05	5.53951
In.vitro	ENSMUSG00000011589	240121	Fsd1	fibronectin type 3 and SPRY domain-containing protein	-6.20755	-3.76479	-19.2989	2.40689e-06	3.78741e-05	5.06365
Ex.vivo	ENSMUSG00000039763	246738	Dnajc28	DnaJ heat shock protein family (Hsp40) member C28	3.60332	3.1764	19.2978	2.4076e-06	3.78741e-05	5.81334
Ex.vivo	ENSMUSG00000045287	237847	Rtn4rl1	reticulon 4 receptor-like 1	3.10087	6.90052	19.297	2.40821e-06	3.78741e-05	5.59649
Ex.vivo	ENSMUSG00000029286	13801	Enam	enamelin	4.29676	-3.95315	19.2958	2.40904e-06	3.78741e-05	5.44766
In.vitro	ENSMUSG00000026424	171469	Gpr37l1	G protein-coupled receptor 37-like 1	-5.49535	-4.2947	-19.294	2.41026e-06	3.78741e-05	5.30986
Ex.vivo	ENSMUSG00000020023	319880	Tmcc3	transmembrane and coiled coil domains 3	2.65443	6.66773	19.2868	2.41525e-06	3.79122e-05	5.62936
Ex.vivo	ENSMUSG00000106254				7.57789	-1.54562	19.2855	2.41618e-06	3.79122e-05	5.6189
Ex.vivo	ENSMUSG00000019039	67789	Dalrd3	DALR anticodon binding domain containing 3	2.2094	5.15317	19.2792	2.4205e-06	3.79526e-05	5.57808
In.vitro	ENSMUSG00000027004	20378	Frzb	frizzled-related protein	-6.01155	-3.45881	-19.262	2.43251e-06	3.81134e-05	5.11826
In.vitro	ENSMUSG00000030638	20408	Sh3gl3	SH3-domain GRB2-like 3	-5.65641	-3.39869	-19.2536	2.43842e-06	3.81785e-05	5.2305
In.vitro	ENSMUSG00000043468	71078	Adam30	a disintegrin and metallopeptidase domain 30	-5.18438	-3.50797	-19.2437	2.44536e-06	3.82385e-05	5.37168
In.vitro	ENSMUSG00000000730	54427	Dnmt3l	DNA (cytosine-5-)-methyltransferase 3-like	-5.34027	-3.12791	-19.2431	2.44577e-06	3.82385e-05	5.32518
Ex.vivo	ENSMUSG00000097141				2.69356	2.7743	19.2392	2.44853e-06	3.82541e-05	5.79061
In.vitro	ENSMUSG00000049037	269799	Clec4a1	C-type lectin domain family 4, member a1	-3.53494	3.07453	-19.2326	2.45315e-06	3.82987e-05	5.79216
Ex.vivo	ENSMUSG00000037318	215243	Traf3ip3	TRAF3 interacting protein 3	3.00618	5.46453	19.2245	2.45888e-06	3.83606e-05	5.68448
Ex.vivo	ENSMUSG00000084911				5.32077	-1.19308	19.2204	2.46179e-06	3.83784e-05	5.15908
In.vitro	ENSMUSG00000054409	239408	Tmem74	transmembrane protein 74	-6.16093	-3.68782	-19.2036	2.47375e-06	3.85373e-05	5.0521
Ex.vivo	ENSMUSG00000024793	85030	Tnfrsf25	tumor necrosis factor receptor superfamily, member 25	4.44136	-3.85409	19.1949	2.47995e-06	3.86063e-05	5.37112
Ex.vivo	ENSMUSG00000023262	109652	Acy1	aminoacylase 1	3.23389	3.78328	19.188	2.48492e-06	3.86559e-05	5.73337
shared	ENSMUSG00000023277	23999	Twf2	twinfilin actin binding protein 2	1.46792	7.38999	19.1819	2.48932e-06	3.8664e-05	5.51862
In.vitro	ENSMUSG00000011884	56356	Gltp	glycolipid transfer protein	-1.95231	7.92324	-19.1808	2.49007e-06	3.8664e-05	5.46138
shared	ENSMUSG00000049624	235504	Slc17a5	solute carrier family 17 (anion/sugar transporter), member 5	-1.46632	5.70998	-19.1798	2.49078e-06	3.8664e-05	5.51445
shared	ENSMUSG00000026457	72674	Adipor1	adiponectin receptor 1	-1.46491	8.51107	-19.1705	2.49748e-06	3.87404e-05	5.55721
Ex.vivo	ENSMUSG00000032066	170752	Bco2	beta-carotene oxygenase 2	3.57655	4.91045	19.1635	2.50258e-06	3.87918e-05	5.74023
Ex.vivo	ENSMUSG00000097914				4.68763	-3.73591	19.1588	2.50595e-06	3.88163e-05	5.27584
Ex.vivo	ENSMUSG00000098204				4.79867	-3.66493	19.1543	2.50921e-06	3.88298e-05	5.23492
In.vitro	ENSMUSG00000026062	226999	Slc9a2	solute carrier family 9 (sodium/hydrogen exchanger), member 2	-5.8501	-3.73126	-19.1527	2.51039e-06	3.88298e-05	5.13972
Ex.vivo	ENSMUSG00000016494	12490	Cd34	CD34 antigen	3.47791	6.6202	19.1483	2.51357e-06	3.88373e-05	5.61508
Ex.vivo	ENSMUSG00000005057	23921	Sh2b2	SH2B adaptor protein 2	2.66983	5.11582	19.1471	2.51445e-06	3.88373e-05	5.58511
Ex.vivo	ENSMUSG00000079645				4.44119	-3.89587	19.1172	2.5363e-06	3.91469e-05	5.34888
Ex.vivo	ENSMUSG00000026303	171531	Mlph	melanophilin	3.37645	4.53845	19.1092	2.54219e-06	3.92099e-05	5.72714
Ex.vivo	ENSMUSG00000075028	100042784	Prdm11	PR domain containing 11	2.80993	2.60417	19.1039	2.54611e-06	3.92426e-05	5.75916
shared	ENSMUSG00000033917	56209	Gde1	glycerophosphodiester phosphodiesterase 1	-1.41251	6.7908	-19.097	2.55118e-06	3.92703e-05	5.43235
In.vitro	ENSMUSG00000020250	50493	Txnrd1	thioredoxin reductase 1	-2.20767	7.04604	-19.0965	2.55152e-06	3.92703e-05	5.42909
Ex.vivo	ENSMUSG00000032202	11891	Rab27a	RAB27A, member RAS oncogene family	3.54327	3.60449	19.0902	2.55621e-06	3.93146e-05	5.73316
Ex.vivo	ENSMUSG00000052013	208154	Btla	B and T lymphocyte associated	4.6128	-3.9079	19.0851	2.56003e-06	3.93455e-05	5.28091
shared	ENSMUSG00000036246	78816	Gmip	Gem-interacting protein	1.35794	7.41656	19.0591	2.57937e-06	3.95835e-05	5.58053
Ex.vivo	ENSMUSG00000032356	19417	Rasgrf1	RAS protein-specific guanine nucleotide-releasing factor 1	4.91116	-3.89046	19.0579	2.5803e-06	3.95835e-05	5.16631
In.vitro	ENSMUSG00000037362	18133	Ccn3	cellular communication network factor 3	-5.78477	-3.44984	-19.057	2.58098e-06	3.95835e-05	5.13328
In.vitro	ENSMUSG00000024679	68774	Ms4a6d	membrane-spanning 4-domains, subfamily A, member 6D	-1.55947	7.50776	-19.0491	2.5869e-06	3.96463e-05	5.517
In.vitro	ENSMUSG00000035828	223775	Pim3	proviral integration site 3	-1.92982	5.54062	-19.0432	2.59133e-06	3.96679e-05	5.54987
In.vitro	ENSMUSG00000075266	66311	Cenpw	centromere protein W	-5.75923	0.840468	-19.0417	2.59244e-06	3.96679e-05	5.66234
In.vitro	ENSMUSG00000028551	12580	Cdkn2c	cyclin dependent kinase inhibitor 2C	-3.40308	4.21187	-19.04	2.59378e-06	3.96679e-05	5.66257
In.vitro	ENSMUSG00000025128	59058	Bhlhe22	basic helix-loop-helix family, member e22	-5.72204	-3.45807	-19.0319	2.5999e-06	3.97047e-05	5.1461
Ex.vivo	ENSMUSG00000106565				4.79179	-3.69758	19.0305	2.60092e-06	3.97047e-05	5.20179
Ex.vivo	ENSMUSG00000022763	72168	Aifm3	apoptosis-inducing factor, mitochondrion-associated 3	4.37149	-3.97769	19.028	2.60284e-06	3.97047e-05	5.34638
In.vitro	ENSMUSG00000030616	83671	Sytl2	synaptotagmin-like 2	-5.78478	-3.46637	-19.0253	2.60489e-06	3.97047e-05	5.12414
Ex.vivo	ENSMUSG00000021495	212483	Fam193b	family with sequence similarity 193, member B	2.5027	5.01408	19.0247	2.60532e-06	3.97047e-05	5.52497
Ex.vivo	ENSMUSG00000045038	18754	Prkce	protein kinase C, epsilon	2.77486	2.52767	19.0221	2.60731e-06	3.97071e-05	5.73808
Ex.vivo	ENSMUSG00000084828				4.30241	-3.81879	19.018	2.61039e-06	3.97262e-05	5.36611
In.vitro	ENSMUSG00000031328	192176	Flna	filamin, alpha	-2.14857	8.18832	-19.0072	2.61865e-06	3.98117e-05	5.41683
shared	ENSMUSG00000019433	67903	Gipc1	GIPC PDZ domain containing family, member 1	-1.33007	6.09258	-19.0058	2.61967e-06	3.98117e-05	5.39275
shared	ENSMUSG00000029462	56433	Vps29	VPS29 retromer complex component	-1.49328	6.76723	-18.9995	2.6245e-06	3.98418e-05	5.39011
In.vitro	ENSMUSG00000070858	381633	Gm1673	predicted gene 1673	-6.19597	1.67154	-18.9967	2.62664e-06	3.98418e-05	5.67226
In.vitro	ENSMUSG00000052456	56495	Get3	guided entry of tail-anchored proteins factor 3, ATPase	-1.54179	5.29402	-18.9946	2.62823e-06	3.98418e-05	5.39847
In.vitro	ENSMUSG00000073489	15951	Ifi204	interferon activated gene 204	-3.5766	4.86	-18.9936	2.62899e-06	3.98418e-05	5.52443
In.vitro	ENSMUSG00000015568	16956	Lpl	lipoprotein lipase	-7.48174	8.39262	-18.9839	2.63643e-06	3.9923e-05	5.44439
In.vitro	ENSMUSG00000047495	244310	Dlgap2	DLG associated protein 2	-6.01893	-3.6823	-18.9803	2.63927e-06	3.9923e-05	5.03502
Ex.vivo	ENSMUSG00000074622	16658	Mafb	v-maf musculoaponeurotic fibrosarcoma oncogene family, protein B (avian)	1.55259	9.38021	18.9776	2.64128e-06	3.9923e-05	5.5322
In.vitro	ENSMUSG00000021822	18792	Plau	plasminogen activator, urokinase	-2.15598	3.38769	-18.9771	2.64169e-06	3.9923e-05	5.663
Ex.vivo	ENSMUSG00000090257				7.28307	-1.55021	18.9724	2.64534e-06	3.99504e-05	5.50529
In.vitro	ENSMUSG00000072620	20556	Slfn2	schlafen 2	-2.52534	6.83206	-18.9623	2.65313e-06	4.00401e-05	5.41922
shared	ENSMUSG00000025511	64540	Tspan4	tetraspanin 4	-1.4686	6.92962	-18.9428	2.66831e-06	4.02413e-05	5.38665
shared	ENSMUSG00000025809	16412	Itgb1	integrin beta 1 (fibronectin receptor beta)	-1.07299	9.41123	-18.9312	2.67731e-06	4.03491e-05	5.37737
Ex.vivo	ENSMUSG00000085437	76604	1700047A11Rik	RIKEN cDNA 1700047A11 gene	4.2979	-3.81451	18.9257	2.68169e-06	4.0387e-05	5.34082
Ex.vivo	ENSMUSG00000036908	54445	Unc93b1	unc-93 homolog B1, TLR signaling regulator	1.51583	10.221	18.9158	2.68943e-06	4.04014e-05	5.50558
Ex.vivo	ENSMUSG00000034160	108155	Ogt	O-linked N-acetylglucosamine (GlcNAc) transferase (UDP-N-acetylglucosamine:polypeptide-N-acetylglucosaminyl transferase)	2.11627	7.36345	18.9155	2.68967e-06	4.04014e-05	5.37819
In.vitro	ENSMUSG00000010609	19165	Psen2	presenilin 2	-2.26578	5.66996	-18.9153	2.68986e-06	4.04014e-05	5.50344
In.vitro	ENSMUSG00000104476				-5.33554	-4.34959	-18.915	2.69008e-06	4.04014e-05	5.22929
In.vitro	ENSMUSG00000063882	66576	Uqcrh	ubiquinol-cytochrome c reductase hinge protein	-2.07322	5.67415	-18.9018	2.7005e-06	4.04647e-05	5.35412
In.vitro	ENSMUSG00000092349	474160	Smim40	small integral membrane protein 40	-5.42723	-3.46042	-18.901	2.70107e-06	4.04647e-05	5.20029
Ex.vivo	ENSMUSG00000020385	12750	Clk4	CDC like kinase 4	2.00246	6.11903	18.9008	2.70127e-06	4.04647e-05	5.46646
Ex.vivo	ENSMUSG00000063849	66812	Ppcdc	phosphopantothenoylcysteine decarboxylase	4.11017	6.35212	18.9002	2.70174e-06	4.04647e-05	5.42179
Ex.vivo	ENSMUSG00000012640	69930	Zfp715	zinc finger protein 715	2.11218	5.73607	18.8962	2.70491e-06	4.04842e-05	5.42741
Ex.vivo	ENSMUSG00000055322	21961	Tns1	tensin 1	2.11643	5.55569	18.8867	2.71243e-06	4.05688e-05	5.36431
shared	ENSMUSG00000029772	74340	Ahcyl2	S-adenosylhomocysteine hydrolase-like 2	-1.33289	6.05868	-18.8787	2.71878e-06	4.06358e-05	5.49784
In.vitro	ENSMUSG00000019558	102857	Slc6a8	solute carrier family 6 (neurotransmitter transporter, creatine), member 8	-4.52672	3.01177	-18.8756	2.72132e-06	4.06458e-05	5.6869
Ex.vivo	ENSMUSG00000086472				4.92032	-2.81946	18.8606	2.7333e-06	4.07886e-05	5.29424
In.vitro	ENSMUSG00000020328	52653	Nudcd2	NudC domain containing 2	-1.81157	4.89125	-18.8589	2.73463e-06	4.07886e-05	5.53151
shared	ENSMUSG00000043940	72145	Wdfy3	WD repeat and FYVE domain containing 3	1.40604	7.07799	18.8563	2.73675e-06	4.07922e-05	5.37423
Ex.vivo	ENSMUSG00000035095	219148	Fam167a	family with sequence similarity 167, member A	4.70943	-3.74271	18.8506	2.7413e-06	4.08321e-05	5.17907
shared	ENSMUSG00000071655	225896	Ubxn1	UBX domain protein 1	-1.49458	6.33366	-18.8477	2.74361e-06	4.08385e-05	5.33733
Ex.vivo	ENSMUSG00000106543				7.8307	-1.45497	18.8442	2.74646e-06	4.08529e-05	5.53582
In.vitro	ENSMUSG00000039886	215210	Tmem120a	transmembrane protein 120A	-1.8156	5.61511	-18.8361	2.75304e-06	4.09228e-05	5.40849
In.vitro	ENSMUSG00000028613	16975	Lrp8	low density lipoprotein receptor-related protein 8, apolipoprotein e receptor	-5.1366	1.05993	-18.8294	2.75841e-06	4.09556e-05	5.60342
Ex.vivo	ENSMUSG00000069273	319151	H3c6	H3 clustered histone 6	4.7719	0.0686149	18.8287	2.75902e-06	4.09556e-05	5.57595
Ex.vivo	ENSMUSG00000037965	106205	Zc3h7a	zinc finger CCCH type containing 7 A	1.88222	6.55905	18.8186	2.76724e-06	4.10375e-05	5.35346
In.vitro	ENSMUSG00000022013	66148	Dnajc15	DnaJ heat shock protein family (Hsp40) member C15	-2.19138	4.63577	-18.8173	2.76831e-06	4.10375e-05	5.46056
In.vitro	ENSMUSG00000042961	268780	Egflam	EGF-like, fibronectin type III and laminin G domains	-5.65647	-3.6259	-18.8106	2.77371e-06	4.10631e-05	5.10274
Ex.vivo	ENSMUSG00000081187				4.37438	-4.01027	18.8099	2.77432e-06	4.10631e-05	5.28209
Ex.vivo	ENSMUSG00000017707	26943	Serinc3	serine incorporator 3	2.50585	11.2559	18.8082	2.77571e-06	4.10631e-05	5.3838
Ex.vivo	ENSMUSG00000031925	270118	Maml2	mastermind like transcriptional coactivator 2	3.09613	4.69735	18.801	2.7816e-06	4.11223e-05	5.58728
Ex.vivo	ENSMUSG00000031907	22751	Zfp90	zinc finger protein 90	2.5759	3.189	18.7963	2.7854e-06	4.11505e-05	5.65128
shared	ENSMUSG00000029038	68991	Ssu72	Ssu72 RNA polymerase II CTD phosphatase homolog (yeast)	-1.22361	6.10122	-18.794	2.78731e-06	4.11507e-05	5.28469
In.vitro	ENSMUSG00000056569	17528	Mpz	myelin protein zero	-5.65763	-3.60551	-18.7827	2.79658e-06	4.12595e-05	5.09424
Ex.vivo	ENSMUSG00000063821	435391	Dupd1	dual specificity phosphatase and pro isomerase domain containing 1	4.70913	-3.85169	18.7674	2.80927e-06	4.14187e-05	5.15489
Ex.vivo	ENSMUSG00000105382				4.56786	-4.02692	18.7269	2.84301e-06	4.18302e-05	5.19246
Ex.vivo	ENSMUSG00000103910				6.3993	-2.43682	18.7263	2.84353e-06	4.18302e-05	5.49894
shared	ENSMUSG00000026356	226414	Dars	aspartyl-tRNA synthetase	-1.10075	6.84749	-18.7233	2.84602e-06	4.18302e-05	5.27288
shared	ENSMUSG00000024143	104215	Rhoq	ras homolog family member Q	1.13401	6.26808	18.7226	2.84668e-06	4.18302e-05	5.27486
Ex.vivo	ENSMUSG00000038780	75788	Smurf1	SMAD specific E3 ubiquitin protein ligase 1	1.50131	6.36065	18.7224	2.84681e-06	4.18302e-05	5.38307
In.vitro	ENSMUSG00000057863	54217	Rpl36	ribosomal protein L36	-2.0619	2.7369	-18.7194	2.84937e-06	4.18395e-05	5.64051
Ex.vivo	ENSMUSG00000102881				3.90013	-4.12889	18.7102	2.85712e-06	4.19165e-05	5.36548
Ex.vivo	ENSMUSG00000029915	23845	Clec5a	C-type lectin domain family 5, member a	2.19533	6.66778	18.7064	2.86032e-06	4.19165e-05	5.32083
In.vitro	ENSMUSG00000014543	170733	Klra17	killer cell lectin-like receptor, subfamily A, member 17	-5.1841	-3.37102	-18.7041	2.86224e-06	4.19165e-05	5.21553
In.vitro	ENSMUSG00000029121	12933	Crmp1	collapsin response mediator protein 1	-5.43964	-3.24161	-18.704	2.86233e-06	4.19165e-05	5.13898
Ex.vivo	ENSMUSG00000040010	20539	Slc7a5	solute carrier family 7 (cationic amino acid transporter, y+ system), member 5	3.46374	5.91849	18.695	2.86994e-06	4.19997e-05	5.37308
Ex.vivo	ENSMUSG00000022987	239652	Zfp641	zinc finger protein 641	6.2544	-1.31077	18.6885	2.87554e-06	4.20223e-05	5.32865
In.vitro	ENSMUSG00000039497	212898	Dse	dermatan sulfate epimerase	-2.12646	6.33809	-18.6864	2.87727e-06	4.20223e-05	5.29043
Ex.vivo	ENSMUSG00000096606	100503386	Tpbgl	trophoblast glycoprotein-like	3.53684	5.52843	18.6864	2.87729e-06	4.20223e-05	5.53628
In.vitro	ENSMUSG00000026043	12825	Col3a1	collagen, type III, alpha 1	-14.0554	0.925855	-18.6714	2.89012e-06	4.21814e-05	5.5976
In.vitro	ENSMUSG00000039105	66290	Atp6v1g1	ATPase, H+ transporting, lysosomal V1 subunit G1	-1.53452	6.63172	-18.6659	2.89483e-06	4.22217e-05	5.29271
In.vitro	ENSMUSG00000072623	22750	Zfp9	zinc finger protein 9	-4.21999	0.319245	-18.6629	2.89739e-06	4.22308e-05	5.46115
In.vitro	ENSMUSG00000022894	23794	Adamts5	a disintegrin-like and metallopeptidase (reprolysin type) with thrombospondin type 1 motif, 5 (aggrecanase-2)	-6.01157	-3.69863	-18.6578	2.90177e-06	4.22662e-05	4.94354
In.vitro	ENSMUSG00000019817	22634	Plagl1	pleiomorphic adenoma gene-like 1	-5.72221	-4.16893	-18.6523	2.90655e-06	4.23076e-05	5.03554
Ex.vivo	ENSMUSG00000000732	50723	Icosl	icos ligand	3.28217	5.28359	18.6489	2.90947e-06	4.23217e-05	5.50016
In.vitro	ENSMUSG00000031750	76527	Il34	interleukin 34	-6.01157	-3.71049	-18.6385	2.91843e-06	4.24236e-05	4.93787
In.vitro	ENSMUSG00000054065	56460	Pkp3	plakophilin 3	-5.74165	-3.6295	-18.6322	2.92392e-06	4.2475e-05	5.02344
In.vitro	ENSMUSG00000102697	353237	Pcdhac2	protocadherin alpha subfamily C, 2	-5.27933	-3.20625	-18.618	2.93628e-06	4.25988e-05	5.16208
Ex.vivo	ENSMUSG00000069540	237433	Gm4925	predicted gene 4925	5.96725	-2.15864	18.6179	2.93636e-06	4.25988e-05	5.33778
In.vitro	ENSMUSG00000075706	625249	Gpx4	glutathione peroxidase 4	-2.28814	5.68084	-18.6146	2.93923e-06	4.2612e-05	5.26326
Ex.vivo	ENSMUSG00000039037	26938	St6galnac5	ST6 (alpha-N-acetyl-neuraminyl-2,3-beta-galactosyl-1,3)-N-acetylgalactosaminide alpha-2,6-sialyltransferase 5	4.37388	-4.05044	18.6104	2.9429e-06	4.26367e-05	5.2237
In.vitro	ENSMUSG00000034640	99929	Tiparp	TCDD-inducible poly(ADP-ribose) polymerase	-2.67889	6.13791	-18.6006	2.95147e-06	4.27325e-05	5.26247
shared	ENSMUSG00000062078	19317	Qk	quaking	1.44944	9.6138	18.5867	2.96371e-06	4.28546e-05	5.41743
In.vitro	ENSMUSG00000026202	22145	Tuba4a	tubulin, alpha 4A	-3.84901	4.23876	-18.5866	2.96385e-06	4.28546e-05	5.48415
shared	ENSMUSG00000032399	67891	Rpl4	ribosomal protein L4	-1.31604	8.16486	-18.5819	2.968e-06	4.28619e-05	5.30809
Ex.vivo	ENSMUSG00000030064	232288	Frmd4b	FERM domain containing 4B	1.54734	7.75498	18.58	2.96962e-06	4.28619e-05	5.4059
Ex.vivo	ENSMUSG00000065431	387181	Mir186	microRNA 186	4.16925	-3.52162	18.5793	2.97027e-06	4.28619e-05	5.20171
shared	ENSMUSG00000038279	110109	Nop2	NOP2 nucleolar protein	1.40942	6.15806	18.5749	2.97416e-06	4.28895e-05	5.40062
In.vitro	ENSMUSG00000028601	52430	Echdc2	enoyl Coenzyme A hydratase domain containing 2	-5.5156	-3.33085	-18.5696	2.97886e-06	4.29287e-05	5.07604
Ex.vivo	ENSMUSG00000034115	24046	Scn11a	sodium channel, voltage-gated, type XI, alpha	4.51153	-3.73424	18.5647	2.98325e-06	4.29598e-05	5.16401
Ex.vivo	ENSMUSG00000021708	19418	Rasgrf2	RAS protein-specific guanine nucleotide-releasing factor 2	6.41208	-0.384078	18.5627	2.98497e-06	4.29598e-05	5.44834
Ex.vivo	ENSMUSG00000085009				6.76206	-0.936683	18.5503	2.99608e-06	4.30912e-05	5.4737
Ex.vivo	ENSMUSG00000035697	70719	Arhgap45	Rho GTPase activating protein 45	1.54601	8.76432	18.5412	3.00417e-06	4.31789e-05	5.38529
In.vitro	ENSMUSG00000034401	67946	Spata6	spermatogenesis associated 6	-1.90148	4.5455	-18.5353	3.00948e-06	4.32267e-05	5.32926
In.vitro	ENSMUSG00000086316	70123	Nbdy	negative regulator of P-body association	-1.76809	4.67875	-18.5272	3.01678e-06	4.32854e-05	5.36161
In.vitro	ENSMUSG00000052430	12167	Bmpr1b	bone morphogenetic protein receptor, type 1B	-6.01163	-3.82966	-18.5263	3.01755e-06	4.32854e-05	4.90478
In.vitro	ENSMUSG00000026087	107734	Mrpl30	mitochondrial ribosomal protein L30	-1.60955	4.92905	-18.522	3.02142e-06	4.33118e-05	5.31782
Ex.vivo	ENSMUSG00000103701				5.0004	-4.3834	18.5199	3.02337e-06	4.33118e-05	4.97635
Ex.vivo	ENSMUSG00000015133	233328	Lrrk1	leucine-rich repeat kinase 1	2.22885	6.08398	18.5099	3.03236e-06	4.33702e-05	5.23379
In.vitro	ENSMUSG00000086644				-5.06617	-4.05394	-18.5078	3.03428e-06	4.33702e-05	5.19171
Ex.vivo	ENSMUSG00000034163	216345	Zfc3h1	zinc finger, C3H1-type containing	1.78431	5.42851	18.5072	3.03481e-06	4.33702e-05	5.40365
Ex.vivo	ENSMUSG00000072720	74376	Myo18b	myosin XVIIIb	4.7375	3.07128	18.5065	3.03544e-06	4.33702e-05	5.58556
Ex.vivo	ENSMUSG00000058706	68364	0610030E20Rik	RIKEN cDNA 0610030E20 gene	2.60451	4.95529	18.4767	3.06269e-06	4.36147e-05	5.35463
Ex.vivo	ENSMUSG00000061079	20841	Zfp143	zinc finger protein 143	1.56898	4.99076	18.4762	3.06315e-06	4.36147e-05	5.31325
Ex.vivo	ENSMUSG00000103377				3.95621	-4.10052	18.4751	3.06414e-06	4.36147e-05	5.31364
In.vitro	ENSMUSG00000066721	101544	Zfp575	zinc finger protein 575	-5.35953	-3.45296	-18.4737	3.06539e-06	4.36147e-05	5.09535
Ex.vivo	ENSMUSG00000027544	18019	Nfatc2	nuclear factor of activated T cells, cytoplasmic, calcineurin dependent 2	1.90896	5.74086	18.4728	3.06626e-06	4.36147e-05	5.42853
In.vitro	ENSMUSG00000051811	333182	Cox6b2	cytochrome c oxidase subunit 6B2	-2.64515	1.33333	-18.4719	3.06709e-06	4.36147e-05	5.5663
In.vitro	ENSMUSG00000038764	545622	Ptpn3	protein tyrosine phosphatase, non-receptor type 3	-4.87414	-3.69305	-18.471	3.06786e-06	4.36147e-05	5.23447
Ex.vivo	ENSMUSG00000033278	19274	Ptprm	protein tyrosine phosphatase, receptor type, M	2.05591	5.65986	18.4702	3.0686e-06	4.36147e-05	5.29323
Ex.vivo	ENSMUSG00000079442	20448	St6galnac4	ST6 (alpha-N-acetyl-neuraminyl-2,3-beta-galactosyl-1,3)-N-acetylgalactosaminide alpha-2,6-sialyltransferase 4	2.17994	7.36343	18.4603	3.07771e-06	4.3698e-05	5.30328
In.vitro	ENSMUSG00000026581	20343	Sell	selectin, lymphocyte	-5.08821	-3.50329	-18.4578	3.08005e-06	4.3698e-05	5.17055
In.vitro	ENSMUSG00000000740	270106	Rpl13	ribosomal protein L13	-1.5312	4.88538	-18.4556	3.08209e-06	4.3698e-05	5.34423
Ex.vivo	ENSMUSG00000097033				2.93509	2.27525	18.4551	3.08251e-06	4.3698e-05	5.50335
In.vitro	ENSMUSG00000048285	319710	Frmd6	FERM domain containing 6	-3.06227	3.20815	-18.4463	3.0907e-06	4.37856e-05	5.54107
shared	ENSMUSG00000044627	72931	Swi5	SWI5 recombination repair homolog (yeast)	-1.36503	6.39019	-18.4423	3.09439e-06	4.38093e-05	5.35519
Ex.vivo	ENSMUSG00000038807	380711	Rap1gap2	RAP1 GTPase activating protein 2	4.40002	3.2376	18.4317	3.10424e-06	4.39202e-05	5.54665
In.vitro	ENSMUSG00000030641	74041	Ddias	DNA damage-induced apoptosis suppressor	-5.42559	0.925682	-18.422	3.11333e-06	4.40201e-05	5.50531
Ex.vivo	ENSMUSG00000105350				4.36968	-4.10052	18.4144	3.12043e-06	4.40919e-05	5.16696
Ex.vivo	ENSMUSG00000035649	319885	Zcchc7	zinc finger, CCHC domain containing 7	2.04669	4.883	18.4117	3.12297e-06	4.4099e-05	5.26511
In.vitro	ENSMUSG00000005148	12224	Klf5	Kruppel-like factor 5	-5.95812	-3.73897	-18.407	3.12738e-06	4.41325e-05	4.88691
In.vitro	ENSMUSG00000103219				-5.09971	-3.6057	-18.4017	3.13235e-06	4.41433e-05	5.15054
Ex.vivo	ENSMUSG00000102171				4.14811	-3.5907	18.4017	3.13237e-06	4.41433e-05	5.23409
Ex.vivo	ENSMUSG00000071281	235907	Zfp65	zinc finger protein 65	1.81013	3.10286	18.3997	3.13423e-06	4.41433e-05	5.49048
shared	ENSMUSG00000057522	20747	Spop	speckle-type BTB/POZ protein	-1.05792	7.28336	-18.3954	3.13827e-06	4.41715e-05	5.18679
In.vitro	ENSMUSG00000019804	54198	Snx3	sorting nexin 3	-1.97526	7.63612	-18.3831	3.14993e-06	4.42845e-05	5.18139
In.vitro	ENSMUSG00000002332	52585	Dhrs1	dehydrogenase/reductase (SDR family) member 1	-1.58525	5.84299	-18.3826	3.15037e-06	4.42845e-05	5.16486
In.vitro	ENSMUSG00000033508	67855	Asprv1	aspartic peptidase, retroviral-like 1	-5.10204	-4.1641	-18.3759	3.15669e-06	4.43447e-05	5.14219
In.vitro	ENSMUSG00000062070	18655	Pgk1	phosphoglycerate kinase 1	-3.84768	3.80809	-18.3613	3.17065e-06	4.4512e-05	5.45679
In.vitro	ENSMUSG00000024608	20044	Rps14	ribosomal protein S14	-2.37837	7.10537	-18.3558	3.17591e-06	4.45439e-05	5.17643
In.vitro	ENSMUSG00000026385	13167	Dbi	diazepam binding inhibitor	-2.90742	6.09832	-18.3537	3.17791e-06	4.45439e-05	5.16542
In.vitro	ENSMUSG00000102523				-5.87594	-4.00175	-18.3525	3.17907e-06	4.45439e-05	4.8974
Ex.vivo	ENSMUSG00000090035	14426	Galnt4	polypeptide N-acetylgalactosaminyltransferase 4	2.12479	5.86444	18.3446	3.18661e-06	4.46207e-05	5.21074
In.vitro	ENSMUSG00000017400	217154	Stac2	SH3 and cysteine rich domain 2	-10.4798	-0.42563	-18.3362	3.19468e-06	4.46894e-05	5.51746
In.vitro	ENSMUSG00000046719	104079	Nxph3	neurexophilin 3	-5.84491	-3.58968	-18.3353	3.19562e-06	4.46894e-05	4.90229
In.vitro	ENSMUSG00000028063	16905	Lmna	lamin A	-6.78884	5.3721	-18.3179	3.21241e-06	4.48952e-05	5.43148
In.vitro	ENSMUSG00000007888	12931	Crlf1	cytokine receptor-like factor 1	-9.98864	0.536536	-18.3145	3.21566e-06	4.49118e-05	5.45573
shared	ENSMUSG00000038671	76688	Arfrp1	ADP-ribosylation factor related protein 1	1.10921	5.67711	18.3093	3.22077e-06	4.49542e-05	5.21883
In.vitro	ENSMUSG00000070394	69186	Tmem256	transmembrane protein 256	-2.4339	5.90434	-18.3011	3.22877e-06	4.50369e-05	5.16969
Ex.vivo	ENSMUSG00000095738	115487325	Gm25313	predicted gene, 25313	4.60922	-3.71909	18.296	3.23371e-06	4.5077e-05	5.05042
In.vitro	ENSMUSG00000003865	14936	Gys1	glycogen synthase 1, muscle	-2.15411	5.05182	-18.2889	3.24063e-06	4.51445e-05	5.33559
In.vitro	ENSMUSG00000021365	18003	Nedd9	neural precursor cell expressed, developmentally down-regulated gene 9	-2.75279	2.97833	-18.2868	3.24276e-06	4.51453e-05	5.49263
In.vitro	ENSMUSG00000030314	74244	Atg7	autophagy related 7	-1.61771	5.93044	-18.2831	3.24639e-06	4.51668e-05	5.18737
Ex.vivo	ENSMUSG00000055872				4.87716	-3.88633	18.2672	3.26206e-06	4.5345e-05	4.94637
In.vitro	ENSMUSG00000007987	67286	Ift22	intraflagellar transport 22	-1.85669	4.52606	-18.2658	3.26337e-06	4.5345e-05	5.24946
In.vitro	ENSMUSG00000027490	13555	E2f1	E2F transcription factor 1	-4.85377	3.80819	-18.2576	3.27153e-06	4.54196e-05	5.4558
Ex.vivo	ENSMUSG00000105149				4.24261	-4.05402	18.2562	3.27292e-06	4.54196e-05	5.16081
Ex.vivo	ENSMUSG00000028644	27028	Ermap	erythroblast membrane-associated protein	8.45915	-0.28089	18.2499	3.27912e-06	4.54766e-05	5.44803
In.vitro	ENSMUSG00000037999	212285	Arap2	ArfGAP with RhoGAP domain, ankyrin repeat and PH domain 2	-1.69399	4.5126	-18.2454	3.28365e-06	4.55104e-05	5.29038
Ex.vivo	ENSMUSG00000078251				4.12772	-3.6477	18.2382	3.29077e-06	4.55639e-05	5.19142
In.vitro	ENSMUSG00000060147	20719	Serpinb6a	serine (or cysteine) peptidase inhibitor, clade B, member 6a	-5.3817	5.87369	-18.2373	3.29171e-06	4.55639e-05	5.26604
shared	ENSMUSG00000042508	23857	Dmtf1	cyclin D binding myb-like transcription factor 1	1.27302	5.99773	18.2335	3.29548e-06	4.55859e-05	5.28343
In.vitro	ENSMUSG00000097727	433111	F630040K05Rik	RIKEN cDNA F630040K05 gene	-5.72208	-3.7522	-18.2315	3.29749e-06	4.55859e-05	4.91055
Ex.vivo	ENSMUSG00000086507				2.92098	3.79121	18.2211	3.30795e-06	4.57015e-05	5.49726
Ex.vivo	ENSMUSG00000030031	243574	Kbtbd8	kelch repeat and BTB (POZ) domain containing 8	5.41314	1.38556	18.2045	3.32458e-06	4.58754e-05	5.3774
In.vitro	ENSMUSG00000072812	100041194	Ahnak2	AHNAK nucleoprotein 2	-6.58716	2.13958	-18.2044	3.32476e-06	4.58754e-05	5.47392
Ex.vivo	ENSMUSG00000100183				5.0902	-2.11354	18.1991	3.33005e-06	4.59016e-05	5.13294
In.vitro	ENSMUSG00000029005	70433	Draxin	dorsal inhibitory axon guidance protein	-5.58775	-3.35599	-18.1983	3.33088e-06	4.59016e-05	4.9429
Ex.vivo	ENSMUSG00000106166				4.79936	-4.06247	18.1961	3.33307e-06	4.59026e-05	4.95318
Ex.vivo	ENSMUSG00000082711				4.61014	-3.94011	18.1929	3.33631e-06	4.59136e-05	5.01913
shared	ENSMUSG00000030826	12036	Bcat2	branched chain aminotransferase 2, mitochondrial	-1.45032	5.52366	-18.1912	3.33809e-06	4.59136e-05	5.16527
Ex.vivo	ENSMUSG00000091908				4.90672	-3.98356	18.1885	3.34085e-06	4.59152e-05	4.91193
Ex.vivo	ENSMUSG00000061393	11481	Acvr2b	activin receptor IIB	3.81658	2.86499	18.1869	3.34244e-06	4.59152e-05	5.49006
Ex.vivo	ENSMUSG00000106184				4.14006	-3.78578	18.1805	3.34897e-06	4.59759e-05	5.17021
Ex.vivo	ENSMUSG00000056716	432436	Gm5420	predicted gene 5420	4.1487	-3.89678	18.1667	3.36301e-06	4.60834e-05	5.16338
Ex.vivo	ENSMUSG00000044522	100503044	A730020M07Rik	RIKEN cDNA A730020M07 gene	4.1487	-3.89678	18.1667	3.36301e-06	4.60834e-05	5.16338
Ex.vivo	ENSMUSG00000035829	241289	Ppp1r26	protein phosphatase 1, regulatory subunit 26	3.10593	1.8039	18.1666	3.36316e-06	4.60834e-05	5.48532
Ex.vivo	ENSMUSG00000069893	667214	9930111J21Rik1	RIKEN cDNA 9930111J21 gene 1	2.58878	3.67446	18.1366	3.39397e-06	4.64762e-05	5.45642
In.vitro	ENSMUSG00000060586	14969	H2-Eb1	histocompatibility 2, class II antigen E beta	-3.44618	1.66944	-18.1322	3.39855e-06	4.65096e-05	5.46915
In.vitro	ENSMUSG00000046561	271970	Arsj	arylsulfatase J	-5.84494	-3.68143	-18.1181	3.41319e-06	4.66539e-05	4.83706
In.vitro	ENSMUSG00000079419	73656	Ms4a6c	membrane-spanning 4-domains, subfamily A, member 6C	-1.90276	5.15907	-18.1179	3.41339e-06	4.66539e-05	5.26011
In.vitro	ENSMUSG00000094562	100113412	Trav13-4-dv7	T cell receptor alpha variable 13-4-DV7	-5.18555	-3.71199	-18.1103	3.42134e-06	4.67195e-05	5.0381
In.vitro	ENSMUSG00000086003				-4.87511	-3.87591	-18.109	3.42268e-06	4.67195e-05	5.12557
In.vitro	ENSMUSG00000059534	66152	Uqcr10	ubiquinol-cytochrome c reductase, complex III subunit X	-2.38522	5.99212	-18.1049	3.42698e-06	4.67195e-05	5.10451
shared	ENSMUSG00000021725	52552	Parp8	poly (ADP-ribose) polymerase family, member 8	1.3119	5.422	18.1012	3.43087e-06	4.67195e-05	5.25102
In.vitro	ENSMUSG00000022091	20410	Sorbs3	sorbin and SH3 domain containing 3	-4.61507	2.62386	-18.0998	3.43233e-06	4.67195e-05	5.46041
In.vitro	ENSMUSG00000067206	231296	Lrrc66	leucine rich repeat containing 66	-4.91363	-3.7019	-18.0954	3.43691e-06	4.67195e-05	5.11089
Ex.vivo	ENSMUSG00000022672	19090	Prkdc	protein kinase, DNA activated, catalytic polypeptide	2.30321	3.95086	18.0952	3.43713e-06	4.67195e-05	5.32771
Ex.vivo	ENSMUSG00000022099	13829	Dmtn	dematin actin binding protein	2.42493	2.53919	18.0943	3.4381e-06	4.67195e-05	5.46342
Ex.vivo	ENSMUSG00000042828	434246	Trim72	tripartite motif-containing 72	4.29219	-3.95315	18.0928	3.43972e-06	4.67195e-05	5.09557
shared	ENSMUSG00000047832	71963	Cdca4	cell division cycle associated 4	1.36812	5.45694	18.0911	3.44145e-06	4.67195e-05	5.28455
shared	ENSMUSG00000045482	100683	Trrap	transformation/transcription domain-associated protein	1.42352	5.79302	18.0889	3.44383e-06	4.67195e-05	5.26731
In.vitro	ENSMUSG00000061981	14252	Flot2	flotillin 2	-2.51832	5.7093	-18.084	3.4489e-06	4.67195e-05	5.09681
In.vitro	ENSMUSG00000039616	68591	Mocos	molybdenum cofactor sulfurase	-5.04469	3.26993	-18.0833	3.44966e-06	4.67195e-05	5.4549
Ex.vivo	ENSMUSG00000086064				4.51003	-3.78686	18.0826	3.45044e-06	4.67195e-05	5.02021
Ex.vivo	ENSMUSG00000102874				4.51003	-3.78686	18.0826	3.45044e-06	4.67195e-05	5.02021
Ex.vivo	ENSMUSG00000031639	142980	Tlr3	toll-like receptor 3	2.46279	5.88757	18.0788	3.45443e-06	4.67446e-05	5.07734
In.vitro	ENSMUSG00000000204	20558	Slfn4	schlafen 4	-5.72667	-3.65659	-18.0764	3.45692e-06	4.67491e-05	4.86233
shared	ENSMUSG00000068747	20661	Sort1	sortilin 1	1.23848	7.62887	18.0742	3.45931e-06	4.67523e-05	5.25166
Ex.vivo	ENSMUSG00000087198	102636051	Tmem274	transmembrame protein 274	4.44136	-3.85333	18.0703	3.46343e-06	4.67662e-05	5.03967
In.vitro	ENSMUSG00000037816	109082	Fbxw17	F-box and WD-40 domain protein 17	-2.29572	4.23331	-18.0692	3.46464e-06	4.67662e-05	5.24204
shared	ENSMUSG00000001056	52530	Nhp2	NHP2 ribonucleoprotein	-1.44219	4.84451	-18.0544	3.48029e-06	4.69482e-05	5.28427
shared	ENSMUSG00000047459	67068	Dynlrb1	dynein light chain roadblock-type 1	-1.45225	6.69647	-18.0512	3.48369e-06	4.69617e-05	5.04532
In.vitro	ENSMUSG00000092627				-5.49547	-3.6403	-18.0494	3.4856e-06	4.69617e-05	4.92654
Ex.vivo	ENSMUSG00000041920	104681	Slc16a6	solute carrier family 16 (monocarboxylic acid transporters), member 6	2.85536	6.53899	18.0365	3.49943e-06	4.71187e-05	5.10147
In.vitro	ENSMUSG00000040918	116914	Slc19a2	solute carrier family 19 (thiamine transporter), member 2	-2.22946	3.80205	-18.031	3.50539e-06	4.71697e-05	5.28786
Ex.vivo	ENSMUSG00000040592	15985	Cd79b	CD79B antigen	4.20053	3.07113	18.0282	3.50837e-06	4.71806e-05	5.44114
In.vitro	ENSMUSG00000011171	22355	Vipr2	vasoactive intestinal peptide receptor 2	-5.08864	-4.40121	-18.0238	3.51314e-06	4.72155e-05	5.0399
Ex.vivo	ENSMUSG00000053641	102442	Dennd4a	DENN/MADD domain containing 4A	4.00404	5.75727	18.0206	3.51654e-06	4.72321e-05	5.1973
Ex.vivo	ENSMUSG00000104677				4.23756	-4.09638	18.0156	3.52199e-06	4.7276e-05	5.08963
shared	ENSMUSG00000050846	78834	Zfp623	zinc finger protein 623	1.3807	4.57962	18.0127	3.5251e-06	4.72886e-05	5.17175
In.vitro	ENSMUSG00000087658	105242658	Hotairm1	Hoxa transcript antisense RNA, myeloid-specific 1	-5.68143	-4.09909	-17.9967	3.54246e-06	4.74678e-05	4.85246
In.vitro	ENSMUSG00000030137	53857	Tuba8	tubulin, alpha 8	-5.18438	-3.24365	-17.9963	3.54283e-06	4.74678e-05	5.00384
shared	ENSMUSG00000041028	66092	Ghitm	growth hormone inducible transmembrane protein	-1.12961	8.23142	-17.9914	3.54826e-06	4.74893e-05	4.98353
Ex.vivo	ENSMUSG00000039672	246133	Kcne2	potassium voltage-gated channel, Isk-related subfamily, gene 2	4.51053	-3.623	17.9879	3.55206e-06	4.74893e-05	4.99125
In.vitro	ENSMUSG00000098749				-5.49425	-3.90382	-17.9877	3.55223e-06	4.74893e-05	4.90815
In.vitro	ENSMUSG00000088088	19782	Rmrp	RNA component of mitochondrial RNAase P	-3.81339	-4.28465	-17.9869	3.55317e-06	4.74893e-05	5.18111
In.vitro	ENSMUSG00000023345	70235	Poc1a	POC1 centriolar protein A	-2.08431	2.60305	-17.9829	3.55744e-06	4.7517e-05	5.42332
In.vitro	ENSMUSG00000075324	60344	Fign	fidgetin	-4.83131	-3.99184	-17.9763	3.56472e-06	4.7585e-05	5.09711
In.vitro	ENSMUSG00000013158	71046	4933405L10Rik	RIKEN cDNA 4933405L10 gene	-4.28795	-4.04855	-17.973	3.56828e-06	4.76034e-05	5.1976
Ex.vivo	ENSMUSG00000003198	224893	Zfp959	zinc finger protein 959	1.88867	2.75148	17.9642	3.57806e-06	4.76775e-05	5.39455
In.vitro	ENSMUSG00000002297	27214	Dbf4	DBF4 zinc finger	-1.86524	3.81402	-17.964	3.57822e-06	4.76775e-05	5.33195
Ex.vivo	ENSMUSG00000036568	210982	Bicral	BRD4 interacting chromatin remodeling complex associated protein like	1.75323	5.267	17.9471	3.59689e-06	4.78968e-05	5.14767
In.vitro	ENSMUSG00000035165	57442	Kcne3	potassium voltage-gated channel, Isk-related subfamily, gene 3	-4.8754	-3.2028	-17.9324	3.61321e-06	4.80586e-05	5.07174
In.vitro	ENSMUSG00000017404	19921	Rpl19	ribosomal protein L19	-2.0232	3.19605	-17.9314	3.61427e-06	4.80586e-05	5.36061
Ex.vivo	ENSMUSG00000098714	102465768	Mir7663	microRNA 7663	4.39867	-3.91845	17.9302	3.61567e-06	4.80586e-05	5.01123
Ex.vivo	ENSMUSG00000056592	210104	Zfp658	zinc finger protein 658	4.62584	4.37424	17.9274	3.61876e-06	4.80702e-05	5.29675
Ex.vivo	ENSMUSG00000062773	56746	Tex101	testis expressed gene 101	4.50244	-3.72535	17.9218	3.62499e-06	4.81235e-05	4.97385
In.vitro	ENSMUSG00000044086	320502	Lmod3	leiomodin 3 (fetal)	-5.05907	-4.43925	-17.9177	3.62966e-06	4.81296e-05	5.01598
In.vitro	ENSMUSG00000103622	78575	B430319G15Rik	RIKEN cDNA B430319G15 gene	-5.33924	-3.72357	-17.9175	3.62987e-06	4.81296e-05	4.93388
shared	ENSMUSG00000020116	66249	Pno1	partner of NOB1 homolog	-1.30208	4.94911	-17.9076	3.64091e-06	4.82465e-05	5.12959
Ex.vivo	ENSMUSG00000070166	115485864	Gm25821	predicted gene, 25821	5.45038	-1.71301	17.9046	3.64434e-06	4.82476e-05	4.97973
Ex.vivo	ENSMUSG00000097257				4.35285	-3.17094	17.9036	3.64544e-06	4.82476e-05	5.04227
Ex.vivo	ENSMUSG00000047146	52463	Tet1	tet methylcytosine dioxygenase 1	3.97308	2.0478	17.9002	3.64925e-06	4.82687e-05	5.32179
In.vitro	ENSMUSG00000024942	12333	Capn1	calpain 1	-3.1125	4.05991	-17.8937	3.65666e-06	4.82923e-05	5.27154
In.vitro	ENSMUSG00000018919	75604	Tm4sf5	transmembrane 4 superfamily member 5	-4.62111	-3.75904	-17.8934	3.65694e-06	4.82923e-05	5.12922
Ex.vivo	ENSMUSG00000028331	74753	Trmo	tRNA methyltransferase O	2.12843	3.23219	17.8925	3.65799e-06	4.82923e-05	5.40044
Ex.vivo	ENSMUSG00000099078	102465899	Mir8110	microRNA 8110	4.29203	-3.83799	17.8908	3.65992e-06	4.82923e-05	5.03406
shared	ENSMUSG00000038628	67005	Polr3k	polymerase (RNA) III (DNA directed) polypeptide K	-1.242	5.06503	-17.8819	3.66997e-06	4.83918e-05	5.04115
In.vitro	ENSMUSG00000030103	20893	Bhlhe40	basic helix-loop-helix family, member e40	-8.55288	2.74071	-17.8802	3.67191e-06	4.83918e-05	5.38184
In.vitro	ENSMUSG00000029304	20750	Spp1	secreted phosphoprotein 1	-11.4422	7.78907	-17.8654	3.68871e-06	4.85836e-05	5.28012
shared	ENSMUSG00000027804	67738	Ppid	peptidylprolyl isomerase D (cyclophilin D)	1.30635	5.48548	17.8617	3.69299e-06	4.86066e-05	5.1254
In.vitro	ENSMUSG00000068523	14707	Gng5	guanine nucleotide binding protein (G protein), gamma 5	-1.90398	5.97419	-17.86	3.69492e-06	4.86066e-05	5.0213
shared	ENSMUSG00000029730	17220	Mcm7	minichromosome maintenance complex component 7	-1.48129	4.88117	-17.8533	3.70255e-06	4.86775e-05	5.09987
Ex.vivo	ENSMUSG00000062545	384059	Tlr12	toll-like receptor 12	9.67645	1.63298	17.8458	3.71116e-06	4.87208e-05	5.11638
Ex.vivo	ENSMUSG00000027615	12807	Hps3	HPS3, biogenesis of lysosomal organelles complex 2 subunit 1	2.24156	6.47814	17.8445	3.71267e-06	4.87208e-05	5.07085
Ex.vivo	ENSMUSG00000069874	54396	Irgm2	immunity-related GTPase family M member 2	1.97259	6.28596	17.8431	3.71428e-06	4.87208e-05	5.10172
In.vitro	ENSMUSG00000025161	80879	Slc16a3	solute carrier family 16 (monocarboxylic acid transporters), member 3	-2.25664	7.23752	-17.8426	3.71481e-06	4.87208e-05	5.07511
Ex.vivo	ENSMUSG00000105681				4.22564	-4.16094	17.8336	3.72527e-06	4.88284e-05	5.03774
Ex.vivo	ENSMUSG00000050107	14841	Haspin	histone H3 associated protein kinase	1.52009	3.49289	17.8268	3.73304e-06	4.88988e-05	5.28127
Ex.vivo	ENSMUSG00000022311	239420	Csmd3	CUB and Sushi multiple domains 3	9.07604	1.41093	17.825	3.73514e-06	4.88988e-05	5.14972
In.vitro	ENSMUSG00000060591	80876	Ifitm2	interferon induced transmembrane protein 2	-9.49828	4.36924	-17.8061	3.75711e-06	4.91288e-05	5.37515
In.vitro	ENSMUSG00000047798	246746	Cd300lf	CD300 molecule like family member F	-4.25676	3.85194	-17.8041	3.75946e-06	4.91288e-05	5.3249
In.vitro	ENSMUSG00000031231	66142	Cox7b	cytochrome c oxidase subunit 7B	-2.16123	5.82348	-17.8041	3.75948e-06	4.91288e-05	5.02202
Ex.vivo	ENSMUSG00000073388				5.00803	-0.0441579	17.7984	3.76613e-06	4.9186e-05	5.22191
Ex.vivo	ENSMUSG00000055555	75013	Ct55	cancer/testis antigen 55	4.51087	-3.85122	17.7937	3.77165e-06	4.92286e-05	4.93166
Ex.vivo	ENSMUSG00000084252				5.21949	-2.71832	17.7819	3.78545e-06	4.93789e-05	5.08625
Ex.vivo	ENSMUSG00000018654	22778	Ikzf1	IKAROS family zinc finger 1	2.86519	6.03745	17.7751	3.79347e-06	4.94338e-05	5.07737
Ex.vivo	ENSMUSG00000020522	216760	Mfap3	microfibrillar-associated protein 3	1.65729	7.09834	17.7737	3.79508e-06	4.94338e-05	4.9487
In.vitro	ENSMUSG00000001098	330171	Kctd10	potassium channel tetramerisation domain containing 10	-2.11797	4.69503	-17.7726	3.79647e-06	4.94338e-05	5.09708
In.vitro	ENSMUSG00000098099	665036	Gm7456	glyceraldehyde-3-phosphate dehydrogenase pseudogene	-4.91105	-3.91598	-17.7673	3.80267e-06	4.94848e-05	5.01126
In.vitro	ENSMUSG00000020372	14694	Rack1	receptor for activated C kinase 1	-1.6847	7.11242	-17.7636	3.80703e-06	4.94988e-05	4.98255
Ex.vivo	ENSMUSG00000002190	12745	Clgn	calmegin	4.13728	2.67232	17.7626	3.8083e-06	4.94988e-05	5.34423
Ex.vivo	ENSMUSG00000040663	56708	Clcf1	cardiotrophin-like cytokine factor 1	4.77486	3.4461	17.7594	3.81198e-06	4.9517e-05	5.32888
In.vitro	ENSMUSG00000057113	18148	Npm1	nucleophosmin 1	-1.78443	5.8408	-17.7564	3.81555e-06	4.95338e-05	5.06681
In.vitro	ENSMUSG00000024066	22436	Xdh	xanthine dehydrogenase	-7.92211	3.75137	-17.7537	3.81882e-06	4.9534e-05	5.35765
Ex.vivo	ENSMUSG00000040270	12014	Bach2	BTB and CNC homology, basic leucine zipper transcription factor 2	4.81743	2.86842	17.7526	3.82013e-06	4.9534e-05	5.35508
In.vitro	ENSMUSG00000032872	266690	Cyb5r4	cytochrome b5 reductase 4	-1.65022	5.50356	-17.7501	3.82312e-06	4.95432e-05	5.09999
In.vitro	ENSMUSG00000060743	15078	H3f3a	H3.3 histone A	-1.5184	5.2162	-17.7474	3.82632e-06	4.95551e-05	5.03903
In.vitro	ENSMUSG00000018362	16647	Kpna2	karyopherin (importin) alpha 2	-2.04339	2.44423	-17.7259	3.85201e-06	4.98244e-05	5.33131
Ex.vivo	ENSMUSG00000033209	209683	Ttc28	tetratricopeptide repeat domain 28	2.6838	4.89936	17.7256	3.85232e-06	4.98244e-05	5.18585
In.vitro	ENSMUSG00000024600	225579	Slc27a6	solute carrier family 27 (fatty acid transporter), member 6	-5.18355	-3.61355	-17.7242	3.85399e-06	4.98244e-05	4.92061
shared	ENSMUSG00000038615	18023	Nfe2l1	nuclear factor, erythroid derived 2,-like 1	-0.969046	7.30986	-17.7217	3.85705e-06	4.98246e-05	4.9632
Ex.vivo	ENSMUSG00000095024	432825	Gm5458	predicted gene 5458	4.50986	-3.83272	17.7204	3.85858e-06	4.98246e-05	4.90942
Ex.vivo	ENSMUSG00000098026				3.98992	-4.04032	17.7159	3.86405e-06	4.98655e-05	5.07348
In.vitro	ENSMUSG00000084950	434064	Gm5577	predicted gene 5577	-5.09824	-4.42589	-17.7117	3.86915e-06	4.98797e-05	4.96952
In.vitro	ENSMUSG00000021003	14420	Galc	galactosylceramidase	-2.03207	5.99123	-17.7112	3.86974e-06	4.98797e-05	5.06632
shared	ENSMUSG00000018417	17912	Myo1b	myosin IB	1.45869	5.96994	17.7011	3.88191e-06	5.00069e-05	5.13667
shared	ENSMUSG00000019362	101966	D8Ertd738e	DNA segment, Chr 8, ERATO Doi 738, expressed	-1.38179	6.04059	-17.6809	3.90643e-06	5.02929e-05	4.94629
Ex.vivo	ENSMUSG00000053925				5.12449	-1.78353	17.6726	3.91661e-06	5.03941e-05	4.84976
In.vitro	ENSMUSG00000008489	15569	Elavl2	ELAV like RNA binding protein 1	-4.91568	-4.09748	-17.662	3.92968e-06	5.05324e-05	4.97739
In.vitro	ENSMUSG00000045679	217430	Pqlc3	PQ loop repeat containing	-4.31829	4.35167	-17.6587	3.93368e-06	5.0554e-05	5.2112
Ex.vivo	ENSMUSG00000054364	11852	Rhob	ras homolog family member B	2.66144	8.15735	17.6547	3.93861e-06	5.05761e-05	4.87426
shared	ENSMUSG00000031399	66294	Fam3a	family with sequence similarity 3, member A	1.35999	5.98515	17.6535	3.94006e-06	5.05761e-05	5.02496
In.vitro	ENSMUSG00000020868	217119	Xylt2	xylosyltransferase II	-2.40443	6.3057	-17.6515	3.94252e-06	5.0577e-05	4.95968
In.vitro	ENSMUSG00000097951				-4.34199	-4.0218	-17.6497	3.94478e-06	5.0577e-05	5.11945
In.vitro	ENSMUSG00000107369				-4.79762	-3.94011	-17.6476	3.94736e-06	5.05802e-05	5.00499
Ex.vivo	ENSMUSG00000102976	70579	Zc3h11a	zinc finger CCCH type containing 11A	2.00878	2.98788	17.6278	3.97195e-06	5.08653e-05	5.26965
In.vitro	ENSMUSG00000002043	67091	Trappc6a	trafficking protein particle complex 6A	-2.23758	4.85668	-17.6246	3.97588e-06	5.08856e-05	5.01757
Ex.vivo	ENSMUSG00000104945	102639389	Gm35715	predicted gene, 35715	4.10479	-3.49975	17.6214	3.97988e-06	5.09069e-05	4.93651
Ex.vivo	ENSMUSG00000028159	26377	Dapp1	dual adaptor for phosphotyrosine and 3-phosphoinositides 1	3.29736	6.06451	17.6146	3.9884e-06	5.09858e-05	4.98308
Ex.vivo	ENSMUSG00000036887	12259	C1qa	complement component 1, q subcomponent, alpha polypeptide	2.14502	11.0554	17.6124	3.9912e-06	5.09916e-05	5.03825
In.vitro	ENSMUSG00000034435	238257	Tmem30b	transmembrane protein 30B	-4.75378	-3.24335	-17.6085	3.99603e-06	5.10233e-05	5.00449
Ex.vivo	ENSMUSG00000049606	52397	Zfp644	zinc finger protein 644	2.01135	5.394	17.6026	4.00337e-06	5.10871e-05	5.00585
Ex.vivo	ENSMUSG00000029213	27784	Commd8	COMM domain containing 8	1.68181	7.28241	17.5963	4.01131e-06	5.11584e-05	5.02087
Ex.vivo	ENSMUSG00000053164	338346	Gpr21	G protein-coupled receptor 21	4.45645	-3.19774	17.5835	4.02749e-06	5.13345e-05	4.98648
Ex.vivo	ENSMUSG00000097835				3.33367	1.35596	17.5799	4.03204e-06	5.13624e-05	5.29964
In.vitro	ENSMUSG00000028443	66401	Nudt2	nudix (nucleoside diphosphate linked moiety X)-type motif 2	-1.56845	3.54524	-17.5769	4.03586e-06	5.13809e-05	5.21408
In.vitro	ENSMUSG00000097028	320019	Ptgs2os	prostaglandin-endoperoxide synthase 2, opposite strand	-4.87406	-3.1312	-17.5721	4.04198e-06	5.14065e-05	4.96085
Ex.vivo	ENSMUSG00000085238	74925	4930479D17Rik	RIKEN cDNA 4930479D17 gene	4.29698	-3.85271	17.5716	4.0426e-06	5.14065e-05	4.93382
Ex.vivo	ENSMUSG00000086893				4.08126	-3.92085	17.5625	4.05424e-06	5.15244e-05	5.01585
Ex.vivo	ENSMUSG00000087117				4.37871	-3.87399	17.5571	4.06111e-06	5.15816e-05	4.90262
Ex.vivo	ENSMUSG00000051212	321019	Gpr183	G protein-coupled receptor 183	2.16866	6.52619	17.548	4.07278e-06	5.16589e-05	4.96494
In.vitro	ENSMUSG00000024754	83921	Cemip2	cell migration inducing hyaluronidase 2	-1.74557	4.46166	-17.5476	4.07322e-06	5.16589e-05	5.04445
Ex.vivo	ENSMUSG00000091534				5.68699	-2.55955	17.5467	4.07433e-06	5.16589e-05	5.07724
In.vitro	ENSMUSG00000053519	70357	Kcnip1	Kv channel-interacting protein 1	-5.10671	-4.41323	-17.5331	4.09181e-06	5.18085e-05	4.88351
shared	ENSMUSG00000035776	171486	Cd99l2	CD99 antigen-like 2	-1.08854	5.1702	-17.5329	4.09209e-06	5.18085e-05	4.89727
In.vitro	ENSMUSG00000021290	70257	Atp5mpl	ATP synthase membrane subunit 6.8PL	-2.42377	5.50648	-17.5317	4.09365e-06	5.18085e-05	4.92204
Ex.vivo	ENSMUSG00000097578				2.92854	0.897	17.5302	4.09567e-06	5.18085e-05	5.24233
shared	ENSMUSG00000028646	54170	Rragc	Ras-related GTP binding C	-1.37998	7.84507	-17.5232	4.1047e-06	5.18926e-05	5.02677
Ex.vivo	ENSMUSG00000031682	67687	1700011L22Rik	RIKEN cDNA 1700011L22 gene	5.07772	-2.81927	17.5152	4.115e-06	5.19925e-05	5.01488
Ex.vivo	ENSMUSG00000040016	19218	Ptger3	prostaglandin E receptor 3 (subtype EP3)	3.88753	1.85962	17.4874	4.15123e-06	5.24198e-05	5.27017
Ex.vivo	ENSMUSG00000070942	107527	Il1rl2	interleukin 1 receptor-like 2	2.76077	5.27654	17.4798	4.1613e-06	5.24877e-05	5.10991
shared	ENSMUSG00000031386	15161	Hcfc1	host cell factor C1	1.02558	6.28364	17.4797	4.16144e-06	5.24877e-05	4.91475
Ex.vivo	ENSMUSG00000099697				3.85299	1.95346	17.4766	4.16548e-06	5.25083e-05	5.27046
In.vitro	ENSMUSG00000038375	68728	Trp53inp2	transformation related protein 53 inducible nuclear protein 2	-2.85618	5.82583	-17.462	4.18476e-06	5.27207e-05	4.91797
shared	ENSMUSG00000006998	21762	Psmd2	proteasome (prosome, macropain) 26S subunit, non-ATPase, 2	-1.28253	7.80431	-17.4587	4.18914e-06	5.27452e-05	4.8413
Ex.vivo	ENSMUSG00000043621	212190	Ubxn10	UBX domain protein 10	4.24458	-4.67076	17.4489	4.20205e-06	5.28553e-05	4.91226
Ex.vivo	ENSMUSG00000091685	100233207	Gm17359	predicted gene, 17359	4.7134	-3.96438	17.4484	4.20274e-06	5.28553e-05	4.75414
Ex.vivo	ENSMUSG00000085498	100503468	Gm14023	predicted gene 14023	5.27953	1.94255	17.4396	4.21454e-06	5.29364e-05	5.15067
shared	ENSMUSG00000024663	74760	Rab3il1	RAB3A interacting protein (rabin3)-like 1	1.39215	8.88654	17.4387	4.21575e-06	5.29364e-05	5.00517
Ex.vivo	ENSMUSG00000014195	56354	Dnajc7	DnaJ heat shock protein family (Hsp40) member C7	1.50713	7.28296	17.4381	4.2165e-06	5.29364e-05	4.83849
In.vitro	ENSMUSG00000024331	13506	Dsc2	desmocollin 2	-5.72218	-3.87611	-17.4322	4.22433e-06	5.30042e-05	4.66527
In.vitro	ENSMUSG00000070436	12406	Serpinh1	serine (or cysteine) peptidase inhibitor, clade H, member 1	-8.92081	1.64052	-17.4195	4.24135e-06	5.31472e-05	5.19827
Ex.vivo	ENSMUSG00000093739				5.25098	-2.69562	17.4192	4.24179e-06	5.31472e-05	5.00098
In.vitro	ENSMUSG00000104068				-4.70334	-4.06483	-17.4183	4.24307e-06	5.31472e-05	4.95821
In.vitro	ENSMUSG00000028333	67628	Anp32b	acidic (leucine-rich) nuclear phosphoprotein 32 family, member B	-2.13309	5.55221	-17.4154	4.24698e-06	5.31655e-05	4.93255
Ex.vivo	ENSMUSG00000037344	83704	Slc12a9	solute carrier family 12 (potassium/chloride transporters), member 9	2.67517	6.89459	17.4116	4.252e-06	5.31977e-05	4.92506
Ex.vivo	ENSMUSG00000025085	226251	Ablim1	actin-binding LIM protein 1	2.86078	3.14409	17.4095	4.25488e-06	5.32031e-05	5.2269
In.vitro	ENSMUSG00000026335	18484	Pam	peptidylglycine alpha-amidating monooxygenase	-4.75268	1.791	-17.4032	4.26332e-06	5.32458e-05	5.24631
Ex.vivo	ENSMUSG00000006705	18771	Pknox1	Pbx/knotted 1 homeobox	2.49675	5.94364	17.4018	4.2653e-06	5.32458e-05	4.96802
shared	ENSMUSG00000049755	319475	Zfp672	zinc finger protein 672	1.25758	4.63695	17.4015	4.26564e-06	5.32458e-05	4.91088
In.vitro	ENSMUSG00000034818	319586	Celf5	CUGBP, Elav-like family member 5	-5.00782	-3.76903	-17.3984	4.26994e-06	5.32689e-05	4.86937
In.vitro	ENSMUSG00000035184	629059	Fam124a	family with sequence similarity 124, member A	-5.51559	-3.72439	-17.3944	4.27535e-06	5.33057e-05	4.71803
In.vitro	ENSMUSG00000025574	21877	Tk1	thymidine kinase 1	-2.43564	3.78119	-17.3909	4.28009e-06	5.33342e-05	5.07673
Ex.vivo	ENSMUSG00000026189	111175	Pecr	peroxisomal trans-2-enoyl-CoA reductase	1.90915	4.43268	17.3859	4.28689e-06	5.33883e-05	5.01319
Ex.vivo	ENSMUSG00000026836	11477	Acvr1	activin A receptor, type 1	1.81709	4.95476	17.3789	4.29637e-06	5.34637e-05	5.04157
In.vitro	ENSMUSG00000032238	19883	Rora	RAR-related orphan receptor alpha	-2.14726	4.15815	-17.3778	4.29786e-06	5.34637e-05	4.99046
In.vitro	ENSMUSG00000039956	77037	Mrap	melanocortin 2 receptor accessory protein	-5.65649	-3.74056	-17.3748	4.30195e-06	5.3484e-05	4.668
shared	ENSMUSG00000028798	54709	Eif3i	eukaryotic translation initiation factor 3, subunit I	-1.33995	5.87916	-17.3696	4.3091e-06	5.34963e-05	4.87521
In.vitro	ENSMUSG00000047797	14618	Gjb1	gap junction protein, beta 1	-4.87409	-3.43234	-17.3693	4.30952e-06	5.34963e-05	4.89727
Ex.vivo	ENSMUSG00000034911	234395	Ushbp1	USH1 protein network component harmonin binding protein 1	4.62145	-3.95918	17.3679	4.31144e-06	5.34963e-05	4.76108
shared	ENSMUSG00000043740	320148	B430306N03Rik	RIKEN cDNA B430306N03 gene	-1.41892	5.72469	-17.3669	4.31279e-06	5.34963e-05	4.92975
Ex.vivo	ENSMUSG00000101655	381792	2310040G24Rik	RIKEN cDNA 2310040G24 gene	2.7903	2.18608	17.3583	4.32457e-06	5.36118e-05	5.18056
shared	ENSMUSG00000048118	238247	Arid4a	AT rich interactive domain 4A (RBP1-like)	1.23663	5.60662	17.3495	4.33677e-06	5.37324e-05	4.94166
In.vitro	ENSMUSG00000049036	69195	Tmem121	transmembrane protein 121	-5.65655	-3.75676	-17.3457	4.34206e-06	5.37673e-05	4.65879
In.vitro	ENSMUSG00000040133	381413	Gpr176	G protein-coupled receptor 176	-11.4019	-0.158908	-17.3365	4.35476e-06	5.38939e-05	5.22026
In.vitro	ENSMUSG00000031555	11502	Adam9	a disintegrin and metallopeptidase domain 9 (meltrin gamma)	-2.47802	7.03354	-17.3323	4.36051e-06	5.39343e-05	4.76339
Ex.vivo	ENSMUSG00000097182	320297	A830009L08Rik	RIKEN cDNA A830009L08 gene	3.71612	-4.22014	17.3207	4.37678e-06	5.41047e-05	5.01846
Ex.vivo	ENSMUSG00000102632				4.39835	-4.00687	17.307	4.3958e-06	5.42596e-05	4.81762
Ex.vivo	ENSMUSG00000015093	69454	Clic3	chloride intracellular channel 3	4.72832	-2.30324	17.3066	4.39645e-06	5.42596e-05	4.87633
shared	ENSMUSG00000031701	56445	Dnaja2	DnaJ heat shock protein family (Hsp40) member A2	-1.0043	7.22993	-17.3063	4.3968e-06	5.42596e-05	4.83159
Ex.vivo	ENSMUSG00000025870	56795	Arl10	ADP-ribosylation factor-like 10	2.77383	4.77529	17.3004	4.40512e-06	5.43062e-05	4.96835
Ex.vivo	ENSMUSG00000102744				3.99102	-3.86669	17.2988	4.40739e-06	5.43062e-05	4.94259
In.vitro	ENSMUSG00000020644	15902	Id2	inhibitor of DNA binding 2	-4.53346	7.50711	-17.2983	4.40807e-06	5.43062e-05	4.81567
shared	ENSMUSG00000079557	224703	Marchf2	membrane associated ring-CH-type finger 2	-1.27414	5.5757	-17.2916	4.4175e-06	5.43915e-05	4.9531
In.vitro	ENSMUSG00000029207	11787	Apbb2	amyloid beta (A4) precursor protein-binding, family B, member 2	-1.57064	6.44591	-17.2851	4.42674e-06	5.4442e-05	4.85349
In.vitro	ENSMUSG00000000739	57429	Sult5a1	sulfotransferase family 5A, member 1	-5.6566	-4.044	-17.2834	4.4291e-06	5.4442e-05	4.63913
In.vitro	ENSMUSG00000002459	58175	Rgs20	regulator of G-protein signaling 20	-4.57629	-3.9947	-17.2834	4.42911e-06	5.4442e-05	4.94809
In.vitro	ENSMUSG00000004530	23790	Coro1c	coronin, actin binding protein 1C	-2.07186	7.66249	-17.2767	4.43865e-06	5.45284e-05	4.84358
shared	ENSMUSG00000025648	270198	Pfkfb4	6-phosphofructo-2-kinase/fructose-2,6-biphosphatase 4	1.33227	6.08519	17.2657	4.45428e-06	5.46895e-05	4.98755
Ex.vivo	ENSMUSG00000097440				6.94004	-0.0879955	17.2603	4.46187e-06	5.47517e-05	5.01173
Ex.vivo	ENSMUSG00000085145				4.62196	-3.84191	17.2546	4.47003e-06	5.48078e-05	4.72512
Ex.vivo	ENSMUSG00000038342	208104	Mlxip	MLX interacting protein	1.90985	5.89333	17.2536	4.47148e-06	5.48078e-05	4.89301
In.vitro	ENSMUSG00000040717	171463	Il17rd	interleukin 17 receptor D	-5.60759	-3.94369	-17.2505	4.47589e-06	5.48309e-05	4.64409
Ex.vivo	ENSMUSG00000006638	57742	Abhd1	abhydrolase domain containing 1	3.91671	-1.86142	17.2459	4.48248e-06	5.48791e-05	4.92586
In.vitro	ENSMUSG00000031304	16186	Il2rg	interleukin 2 receptor, gamma chain	-3.59608	3.84004	-17.2443	4.48487e-06	5.48791e-05	5.08689
In.vitro	ENSMUSG00000027009	16401	Itga4	integrin alpha 4	-5.51699	1.99471	-17.237	4.49526e-06	5.49752e-05	5.19328
In.vitro	ENSMUSG00000032381	68250	Ciao2a	cytosolic iron-sulfur assembly component 2A	-1.93031	6.2566	-17.2334	4.50044e-06	5.50077e-05	4.78891
Ex.vivo	ENSMUSG00000087630	102640343	Gm11513	predicted gene 11513	3.51644	-4.32481	17.2282	4.50806e-06	5.50698e-05	4.96926
Ex.vivo	ENSMUSG00000086930	100126242	Frs3os	fibroblast growth factor receptor substrate 3, opposite strand	4.70886	-3.96752	17.2236	4.51463e-06	5.5119e-05	4.68485
shared	ENSMUSG00000032280	21887	Tle3	transducin-like enhancer of split 3	1.48177	5.91596	17.221	4.5184e-06	5.51341e-05	4.88318
Ex.vivo	ENSMUSG00000046410	52150	Kcnk6	potassium inwardly-rectifying channel, subfamily K, member 6	3.24394	6.7508	17.2138	4.5289e-06	5.52312e-05	4.86805
In.vitro	ENSMUSG00000024953	54683	Prdx5	peroxiredoxin 5	-2.30602	7.22973	-17.2097	4.53483e-06	5.52463e-05	4.86653
shared	ENSMUSG00000026031	12633	Cflar	CASP8 and FADD-like apoptosis regulator	1.16228	6.66781	17.2092	4.53553e-06	5.52463e-05	4.94402
In.vitro	ENSMUSG00000027208	14178	Fgf7	fibroblast growth factor 7	-7.90419	-0.0407387	-17.2077	4.53776e-06	5.52463e-05	5.11858
In.vitro	ENSMUSG00000075705	27361	Msrb1	methionine sulfoxide reductase B1	-3.46309	3.6229	-17.2045	4.54245e-06	5.52724e-05	5.09791
In.vitro	ENSMUSG00000092486				-3.37392	2.44138	-17.199	4.55035e-06	5.53107e-05	5.15931
Ex.vivo	ENSMUSG00000014361	17289	Mertk	MER proto-oncogene tyrosine kinase	2.8069	8.2708	17.1988	4.55069e-06	5.53107e-05	4.8448
In.vitro	ENSMUSG00000086416				-5.58775	-3.71741	-17.1921	4.56047e-06	5.53855e-05	4.63175
In.vitro	ENSMUSG00000032625	330267	Thsd7a	thrombospondin, type I, domain containing 7A	-5.08816	-3.22111	-17.1911	4.56194e-06	5.53855e-05	4.78101
In.vitro	ENSMUSG00000031227	107528	Magee1	MAGE family member E1	-1.70838	4.2285	-17.1821	4.57519e-06	5.55153e-05	5.0145
shared	ENSMUSG00000022558	223658	Mroh1	maestro heat-like repeat family member 1	-1.259	7.04488	-17.1773	4.5823e-06	5.55706e-05	4.77579
In.vitro	ENSMUSG00000075416				-4.62263	-3.96037	-17.1717	4.59047e-06	5.56387e-05	4.90089
In.vitro	ENSMUSG00000090176	271375	Cd200r2	Cd200 receptor 2	-5.00963	-3.68141	-17.1666	4.59808e-06	5.56998e-05	4.79547
In.vitro	ENSMUSG00000026123	226971	Plekhb2	pleckstrin homology domain containing, family B (evectins) member 2	-2.07039	7.59707	-17.1644	4.60121e-06	5.57067e-05	4.7638
In.vitro	ENSMUSG00000026418	21952	Tnni1	troponin I, skeletal, slow 1	-4.54795	-4.11902	-17.1618	4.60518e-06	5.57237e-05	4.88982
In.vitro	ENSMUSG00000044258	13024	Ctla2a	cytotoxic T lymphocyte-associated protein 2 alpha	-6.94454	-0.115136	-17.1543	4.61617e-06	5.5809e-05	5.13297
Ex.vivo	ENSMUSG00000088176				4.49953	-4.00687	17.1535	4.61736e-06	5.5809e-05	4.735
Ex.vivo	ENSMUSG00000028795	66264	Ccdc28b	coiled coil domain containing 28B	1.72514	3.72956	17.1464	4.62802e-06	5.58457e-05	5.01319
Ex.vivo	ENSMUSG00000041849	239319	Card6	caspase recruitment domain family, member 6	3.55239	3.82878	17.1459	4.62868e-06	5.58457e-05	5.04772
Ex.vivo	ENSMUSG00000075025	100038525	Gm10804	predicted gene 10804	4.44143	-3.81588	17.1458	4.6289e-06	5.58457e-05	4.75208
In.vitro	ENSMUSG00000041423	68957	Paqr6	progestin and adipoQ receptor family member VI	-5.01681	-4.44092	-17.1446	4.63068e-06	5.58457e-05	4.78644
Ex.vivo	ENSMUSG00000010142	57916	Tnfrsf13b	tumor necrosis factor receptor superfamily, member 13b	2.93411	5.95402	17.134	4.6465e-06	5.60054e-05	4.91819
Ex.vivo	ENSMUSG00000015942	114674	Gtf2ird2	GTF2I repeat domain containing 2	1.9949	4.1654	17.1298	4.65274e-06	5.60081e-05	4.98409
In.vitro	ENSMUSG00000039195	73737	1110008P14Rik	RIKEN cDNA 1110008P14 gene	-4.44494	3.20312	-17.1298	4.65285e-06	5.60081e-05	5.11065
Ex.vivo	ENSMUSG00000030337	22317	Vamp1	vesicle-associated membrane protein 1	2.51228	3.26729	17.1278	4.65577e-06	5.60081e-05	5.15352
Ex.vivo	ENSMUSG00000044468	74645	Tent5c	terminal nucleotidyltransferase 5C	1.56184	6.92283	17.1257	4.65897e-06	5.60081e-05	4.87284
Ex.vivo	ENSMUSG00000043068	69627	Fam89a	family with sequence similarity 89, member A	6.68372	-0.10833	17.1253	4.65961e-06	5.60081e-05	5.0711
Ex.vivo	ENSMUSG00000030447	20430	Cyfip1	cytoplasmic FMR1 interacting protein 1	1.65331	9.58225	17.1186	4.66967e-06	5.6098e-05	4.75576
In.vitro	ENSMUSG00000028394	59001	Pole3	polymerase (DNA directed), epsilon 3 (p17 subunit)	-1.90817	4.57975	-17.0972	4.70196e-06	5.64547e-05	4.85578
shared	ENSMUSG00000024978	14732	Gpam	glycerol-3-phosphate acyltransferase, mitochondrial	1.44401	4.55486	17.0887	4.71487e-06	5.65785e-05	4.85915
In.vitro	ENSMUSG00000003429	27207	Rps11	ribosomal protein S11	-1.82282	7.01341	-17.084	4.72202e-06	5.66329e-05	4.74138
Ex.vivo	ENSMUSG00000038872	11906	Zfhx3	zinc finger homeobox 3	3.8699	6.41034	17.0805	4.72739e-06	5.66661e-05	4.80605
In.vitro	ENSMUSG00000040231	58867	Syngr4	synaptogyrin 4	-4.48161	-3.89075	-17.0736	4.73799e-06	5.67618e-05	4.92996
shared	ENSMUSG00000051355	17846	Commd1	COMM domain containing 1	-1.43829	4.47538	-17.0702	4.74312e-06	5.67736e-05	4.85455
Ex.vivo	ENSMUSG00000001248	52857	Gramd1a	GRAM domain containing 1A	2.00907	7.33019	17.0695	4.74419e-06	5.67736e-05	4.79189
Ex.vivo	ENSMUSG00000086564	630146	Cd101	CD101 antigen	4.66854	1.91718	17.0657	4.75e-06	5.68118e-05	5.10993
In.vitro	ENSMUSG00000090553	20643	Snrpe	small nuclear ribonucleoprotein E	-1.59316	4.71941	-17.0607	4.75773e-06	5.68729e-05	4.90882
Ex.vivo	ENSMUSG00000097278				3.96349	-4.16906	17.0567	4.76385e-06	5.69148e-05	4.87347
In.vitro	ENSMUSG00000005615	13026	Pcyt1a	phosphate cytidylyltransferase 1, choline, alpha isoform	-1.74675	5.91761	-17.0391	4.79109e-06	5.72087e-05	4.81224
In.vitro	ENSMUSG00000067219	70701	Nipal1	NIPA-like domain containing 1	-4.17673	-3.24761	-17.0311	4.80355e-06	5.73261e-05	4.96065
Ex.vivo	ENSMUSG00000104983				4.51113	-3.7881	17.0173	4.82507e-06	5.75513e-05	4.68748
In.vitro	ENSMUSG00000056501	12608	Cebpb	CCAAT/enhancer binding protein (C/EBP), beta	-1.85719	7.69611	-17.0135	4.83106e-06	5.75911e-05	4.71625
shared	ENSMUSG00000017774	17913	Myo1c	myosin IC	-1.07026	7.29234	-17.0075	4.84035e-06	5.76628e-05	4.81952
Ex.vivo	ENSMUSG00000104277				5.29336	-1.94222	17.0063	4.84238e-06	5.76628e-05	4.86966
shared	ENSMUSG00000038290	103677	Smg6	Smg-6 homolog, nonsense mediated mRNA decay factor (C. elegans)	1.27964	4.89419	17.0037	4.84638e-06	5.76788e-05	4.81595
Ex.vivo	ENSMUSG00000086944				5.14454	-0.740519	16.9997	4.85274e-06	5.77229e-05	4.82647
In.vitro	ENSMUSG00000026094	98267	Stk17b	serine/threonine kinase 17b (apoptosis-inducing)	-1.88409	6.70341	-16.9933	4.86272e-06	5.77773e-05	4.79546
In.vitro	ENSMUSG00000003779	19348	Kif20a	kinesin family member 20A	-5.6958	2.43124	-16.9921	4.86472e-06	5.77773e-05	5.11283
In.vitro	ENSMUSG00000027580	229003	Helz2	helicase with zinc finger 2, transcriptional coactivator	-2.29912	1.98723	-16.9917	4.86529e-06	5.77773e-05	5.11686
shared	ENSMUSG00000026154	68002	Sdhaf4	succinate dehydrogenase complex assembly factor 4	-1.18581	4.32937	-16.9856	4.87491e-06	5.78382e-05	4.83523
In.vitro	ENSMUSG00000041571	20364	Selenow	selenoprotein W	-1.58353	4.39419	-16.9834	4.87845e-06	5.78382e-05	4.93327
Ex.vivo	ENSMUSG00000104181				4.2922	-3.95003	16.9829	4.87932e-06	5.78382e-05	4.74885
shared	ENSMUSG00000026245	23874	Farsb	phenylalanyl-tRNA synthetase, beta subunit	-1.03014	6.35347	-16.9817	4.88106e-06	5.78382e-05	4.63672
In.vitro	ENSMUSG00000047907	228911	Tshz2	teashirt zinc finger family member 2	-5.58785	-4.03554	-16.9744	4.89276e-06	5.79452e-05	4.56211
Ex.vivo	ENSMUSG00000039512	224648	Uhrf1bp1	UHRF1 (ICBP90) binding protein 1	1.6546	5.31068	16.9677	4.90342e-06	5.80365e-05	4.78155
Ex.vivo	ENSMUSG00000030691	207278	Fchsd2	FCH and double SH3 domains 2	2.94861	6.29116	16.9662	4.90581e-06	5.80365e-05	4.72007
shared	ENSMUSG00000015488	381356	Cacfd1	calcium channel flower domain containing 1	-1.39165	4.66137	-16.9622	4.91213e-06	5.8078e-05	4.74546
Ex.vivo	ENSMUSG00000086481				5.38988	-2.97404	16.9594	4.91667e-06	5.8078e-05	4.96774
Ex.vivo	ENSMUSG00000040723	226594	Rcsd1	RCSD domain containing 1	2.19619	6.89813	16.959	4.91733e-06	5.8078e-05	4.79719
Ex.vivo	ENSMUSG00000032855	18763	Pkd1	polycystin 1, transient receptor poteintial channel interacting	1.6809	6.75467	16.9549	4.92381e-06	5.81122e-05	4.624
Ex.vivo	ENSMUSG00000101505	67355	1700109G14Rik	RIKEN cDNA 1700109G14 gene	4.50943	-3.99359	16.9538	4.92558e-06	5.81122e-05	4.66763
In.vitro	ENSMUSG00000079055	110893	Slc8a3	solute carrier family 8 (sodium/calcium exchanger), member 3	-5.2746	-3.61355	-16.9517	4.92904e-06	5.81214e-05	4.65003
In.vitro	ENSMUSG00000039813	381605	Tbc1d2	TBC1 domain family, member 2	-5.12857	1.99816	-16.9492	4.933e-06	5.81224e-05	5.10423
Ex.vivo	ENSMUSG00000039013	233186	Siglecf	sialic acid binding Ig-like lectin F	6.40117	2.77051	16.9461	4.93796e-06	5.81224e-05	5.10175
In.vitro	ENSMUSG00000022565	18810	Plec	plectin	-5.31371	4.34328	-16.9434	4.94234e-06	5.81224e-05	4.99281
Ex.vivo	ENSMUSG00000004631	20392	Sgce	sarcoglycan, epsilon	1.90991	6.38878	16.943	4.94304e-06	5.81224e-05	4.85211
In.vitro	ENSMUSG00000036820	245847	Amdhd2	amidohydrolase domain containing 2	-1.81694	6.03797	-16.9421	4.94436e-06	5.81224e-05	4.78659
Ex.vivo	ENSMUSG00000047153	219094	Khnyn	KH and NYN domain containing	2.1221	5.71204	16.9416	4.94516e-06	5.81224e-05	4.875
Ex.vivo	ENSMUSG00000080999	115488175	H2ac5-ps	H2A clustered histone 5, pseudogene	5.97729	-2.65603	16.9343	4.95701e-06	5.82301e-05	5.00113
In.vitro	ENSMUSG00000046432	12070	Bex3	brain expressed X-linked 3	-3.88572	4.13618	-16.9269	4.96901e-06	5.83109e-05	4.92452
In.vitro	ENSMUSG00000039168	223453	Dap	death-associated protein	-2.03117	5.67826	-16.9267	4.96925e-06	5.83109e-05	4.75875
In.vitro	ENSMUSG00000037686	104816	Aspg	asparaginase	-5.58789	-3.98412	-16.9249	4.97218e-06	5.83138e-05	4.54617
Ex.vivo	ENSMUSG00000028080	80877	Lrba	LPS-responsive beige-like anchor	4.14498	4.17543	16.9148	4.98854e-06	5.84741e-05	4.94202
shared	ENSMUSG00000029911	381760	Ssbp1	single-stranded DNA binding protein 1	1.26763	5.4387	16.9007	5.01154e-06	5.8712e-05	4.65483
In.vitro	ENSMUSG00000053687	319446	Dpep2	dipeptidase 2	-8.02651	3.66369	-16.8982	5.01573e-06	5.87295e-05	5.08666
Ex.vivo	ENSMUSG00000021262	14026	Evl	Ena-vasodilator stimulated phosphoprotein	1.73338	6.56849	16.891	5.02749e-06	5.88107e-05	4.79772
shared	ENSMUSG00000039191	19664	Rbpj	recombination signal binding protein for immunoglobulin kappa J region	-1.23318	5.50434	-16.8906	5.02808e-06	5.88107e-05	4.77544
In.vitro	ENSMUSG00000026728	22352	Vim	vimentin	-8.97434	5.47242	-16.8853	5.03684e-06	5.88726e-05	5.02439
In.vitro	ENSMUSG00000028378	67103	Ptgr1	prostaglandin reductase 1	-2.69632	4.76619	-16.8833	5.04022e-06	5.88726e-05	4.79425
Ex.vivo	ENSMUSG00000084277				4.14565	-4.2619	16.8825	5.04151e-06	5.88726e-05	4.76267
In.vitro	ENSMUSG00000009545	16535	Kcnq1	potassium voltage-gated channel, subfamily Q, member 1	-5.26044	-4.27817	-16.8799	5.04576e-06	5.88906e-05	4.63104
Ex.vivo	ENSMUSG00000105836	100416168	Gm17954	ribosomal protein L5 pseudogene	4.14034	-3.942	16.8722	5.05847e-06	5.89707e-05	4.76098
Ex.vivo	ENSMUSG00000104091				4.39874	-3.89139	16.8704	5.06144e-06	5.89707e-05	4.67776
Ex.vivo	ENSMUSG00000003119	69131	Cdk12	cyclin-dependent kinase 12	1.86167	4.12424	16.8694	5.06304e-06	5.89707e-05	4.96501
shared	ENSMUSG00000021477	13039	Ctsl	cathepsin L	-1.37196	10.5322	-16.8667	5.06764e-06	5.89707e-05	4.83663
Ex.vivo	ENSMUSG00000087233				5.08738	-2.12056	16.8649	5.07054e-06	5.89707e-05	4.84665
In.vitro	ENSMUSG00000008036	232910	Ap2s1	adaptor-related protein complex 2, sigma 1 subunit	-2.30764	6.6563	-16.8648	5.07069e-06	5.89707e-05	4.59777
In.vitro	ENSMUSG00000038024	329877	Dennd4c	DENN/MADD domain containing 4C	-2.06583	5.02139	-16.8643	5.07161e-06	5.89707e-05	4.75335
shared	ENSMUSG00000029146	266781	Snx17	sorting nexin 17	1.13353	7.79302	16.856	5.0853e-06	5.90983e-05	4.7558
In.vitro	ENSMUSG00000079580	71138	Tmem217	transmembrane protein 217	-4.87533	-3.60485	-16.8477	5.0991e-06	5.9227e-05	4.73012
In.vitro	ENSMUSG00000019210	11973	Atp6v1e1	ATPase, H+ transporting, lysosomal V1 subunit E1	-1.85796	7.50696	-16.842	5.10864e-06	5.92472e-05	4.65757
shared	ENSMUSG00000040433	245007	Zbtb38	zinc finger and BTB domain containing 38	1.07922	5.44116	16.8417	5.1092e-06	5.92472e-05	4.63081
In.vitro	ENSMUSG00000032584	19882	Mst1r	macrophage stimulating 1 receptor (c-met-related tyrosine kinase)	-5.51569	-3.78024	-16.8404	5.11136e-06	5.92472e-05	4.5412
Ex.vivo	ENSMUSG00000030844	67865	Rgs10	regulator of G-protein signalling 10	1.50524	7.8126	16.8402	5.11175e-06	5.92472e-05	4.69746
Ex.vivo	ENSMUSG00000087312				3.79824	-3.37607	16.8376	5.11599e-06	5.92647e-05	4.74399
shared	ENSMUSG00000056579	544752	Tug1	taurine upregulated gene 1	1.3177	6.65187	16.8342	5.12183e-06	5.93008e-05	4.66888
Ex.vivo	ENSMUSG00000046679	232196	C87436	expressed sequence C87436	1.51972	5.10612	16.8297	5.12939e-06	5.93567e-05	4.744
shared	ENSMUSG00000003778	78656	Brd8	bromodomain containing 8	0.960009	6.31048	16.8231	5.14039e-06	5.94523e-05	4.5799
In.vitro	ENSMUSG00000085126	102631997	Gm12589	predicted gene 12589	-4.80863	-3.7452	-16.818	5.14904e-06	5.95207e-05	4.73846
In.vitro	ENSMUSG00000092130	100303738	D030025P21Rik	RIKEN cDNA D030025P21 gene	-4.62253	-3.16962	-16.8087	5.16479e-06	5.96711e-05	4.78399
In.vitro	ENSMUSG00000037960	68480	Card19	caspase recruitment domain family, member 19	-2.26814	6.43031	-16.8021	5.17602e-06	5.9769e-05	4.68055
shared	ENSMUSG00000062352	16413	Itgb1bp1	integrin beta 1 binding protein 1	-1.27823	4.91701	-16.7997	5.18006e-06	5.97839e-05	4.70459
Ex.vivo	ENSMUSG00000073682				4.08818	-4.40879	16.7943	5.18915e-06	5.98411e-05	4.75163
shared	ENSMUSG00000027956	70652	Tmem144	transmembrane protein 144	1.46367	5.48337	16.7935	5.19053e-06	5.98411e-05	4.82528
shared	ENSMUSG00000005506	13046	Celf1	CUGBP, Elav-like family member 1	1.11304	7.06941	16.7914	5.19417e-06	5.98514e-05	4.63118
shared	ENSMUSG00000026021	22218	Sumo1	small ubiquitin-like modifier 1	-1.27948	5.21244	-16.7883	5.19949e-06	5.98541e-05	4.77086
Ex.vivo	ENSMUSG00000105004				6.8015	-1.90322	16.788	5.19992e-06	5.98541e-05	4.937
Ex.vivo	ENSMUSG00000041479	319508	Syt15	synaptotagmin XV	3.87875	-4.21731	16.7848	5.20545e-06	5.98861e-05	4.79895
In.vitro	ENSMUSG00000025481	76974	Urah	urate (5-hydroxyiso-) hydrolase	-4.98506	-3.24197	-16.7793	5.21479e-06	5.99316e-05	4.67761
Ex.vivo	ENSMUSG00000075595	268469	Zfp652	zinc finger protein 652	1.76721	5.74032	16.7773	5.21833e-06	5.99316e-05	4.77126
Ex.vivo	ENSMUSG00000032402	17127	Smad3	SMAD family member 3	2.4803	5.86034	16.7769	5.21904e-06	5.99316e-05	4.79987
Ex.vivo	ENSMUSG00000034248	67712	Slc25a37	solute carrier family 25, member 37	2.3949	5.27559	16.7754	5.22159e-06	5.99316e-05	4.71942
In.vitro	ENSMUSG00000031765	17748	Mt1	metallothionein 1	-2.53964	7.27089	-16.7744	5.2232e-06	5.99316e-05	4.61811
In.vitro	ENSMUSG00000058152	78923	Chsy3	chondroitin sulfate synthase 3	-5.47922	-3.95531	-16.7694	5.23179e-06	5.99986e-05	4.52935
In.vitro	ENSMUSG00000054091	67704	1810037I17Rik	RIKEN cDNA 1810037I17 gene	-1.87132	5.21273	-16.7635	5.24211e-06	6.00851e-05	4.64643
Ex.vivo	ENSMUSG00000089343				3.96277	-4.21731	16.7575	5.25241e-06	6.01125e-05	4.77683
In.vitro	ENSMUSG00000020641	58185	Rsad2	radical S-adenosyl methionine domain containing 2	-4.64575	3.29844	-16.7568	5.25353e-06	6.01125e-05	5.00373
In.vitro	ENSMUSG00000023505	14793	Cdca3	cell division cycle associated 3	-5.23358	2.62736	-16.7554	5.25595e-06	6.01125e-05	5.03472
In.vitro	ENSMUSG00000034641	217305	Cd300ld	CD300 molecule like family member d	-8.43338	3.52153	-16.7539	5.25856e-06	6.01125e-05	5.04042
In.vitro	ENSMUSG00000017309	52685	Cd300lg	CD300 molecule like family member G	-5.278	-3.76898	-16.7523	5.26132e-06	6.01125e-05	4.58442
Ex.vivo	ENSMUSG00000103952				4.37881	-3.92347	16.7515	5.26286e-06	6.01125e-05	4.64567
In.vitro	ENSMUSG00000073678	241062	Pgap1	post-GPI attachment to proteins 1	-2.18993	3.71201	-16.7509	5.26385e-06	6.01125e-05	4.92509
In.vitro	ENSMUSG00000009549	20813	Srp14	signal recognition particle 14	-1.61635	6.45569	-16.7464	5.27168e-06	6.01404e-05	4.55064
In.vitro	ENSMUSG00000048217	217214	Nags	N-acetylglutamate synthase	-4.98514	-3.7548	-16.7449	5.27425e-06	6.01404e-05	4.66635
shared	ENSMUSG00000036241	67615	Ube2r2	ubiquitin-conjugating enzyme E2R 2	-1.24011	6.34137	-16.7447	5.2746e-06	6.01404e-05	4.6177
In.vitro	ENSMUSG00000028124	14630	Gclm	glutamate-cysteine ligase, modifier subunit	-2.04028	5.96464	-16.743	5.27757e-06	6.01427e-05	4.70671
In.vitro	ENSMUSG00000032245	76524	Cln6	ceroid-lipofuscinosis, neuronal 6	-2.35387	4.363	-16.736	5.28978e-06	6.02503e-05	4.82528
In.vitro	ENSMUSG00000021892	24056	Sh3bp5	SH3-domain binding protein 5 (BTK-associated)	-1.86943	6.1458	-16.7342	5.29289e-06	6.02541e-05	4.67434
In.vitro	ENSMUSG00000041046	56089	Ramp3	receptor (calcitonin) activity modifying protein 3	-5.0882	-3.49649	-16.7297	5.3007e-06	6.03079e-05	4.63228
shared	ENSMUSG00000031820	68251	Babam1	BRISC and BRCA1 A complex member 1	-1.12947	5.88104	-16.7283	5.30316e-06	6.03079e-05	4.55989
In.vitro	ENSMUSG00000026003	11363	Acadl	acyl-Coenzyme A dehydrogenase, long-chain	-1.84997	6.3957	-16.7157	5.32515e-06	6.05262e-05	4.57419
In.vitro	ENSMUSG00000041439	98682	Mfsd6	major facilitator superfamily domain containing 6	-5.17383	2.39177	-16.7116	5.33252e-06	6.05783e-05	5.02704
In.vitro	ENSMUSG00000020805	237831	Slc13a5	solute carrier family 13 (sodium-dependent citrate transporter), member 5	-4.62264	-4.04879	-16.6966	5.35887e-06	6.08459e-05	4.74738
In.vitro	ENSMUSG00000024048	67268	Myl12a	myosin, light chain 12A, regulatory, non-sarcomeric	-1.64943	7.47067	-16.6925	5.36613e-06	6.08756e-05	4.65153
In.vitro	ENSMUSG00000002379	69875	Ndufa11	NADH:ubiquinone oxidoreductase subunit A11	-1.55599	5.50904	-16.6918	5.36743e-06	6.08756e-05	4.71
In.vitro	ENSMUSG00000019158	69094	Tmem160	transmembrane protein 160	-1.60061	5.18896	-16.6904	5.36989e-06	6.08756e-05	4.64235
In.vitro	ENSMUSG00000094257				-3.50182	-4.4534	-16.6787	5.39074e-06	6.10801e-05	4.80349
In.vitro	ENSMUSG00000060988	271786	Galnt13	polypeptide N-acetylgalactosaminyltransferase 13	-5.27461	-3.63054	-16.6762	5.39518e-06	6.10986e-05	4.56055
Ex.vivo	ENSMUSG00000052821	58861	Cysltr1	cysteinyl leukotriene receptor 1	1.52728	5.87389	16.6736	5.39971e-06	6.1118e-05	4.66137
In.vitro	ENSMUSG00000019951	75089	Uhrf1bp1l	UHRF1 (ICBP90) binding protein 1-like	-2.17422	5.4561	-16.6703	5.40563e-06	6.11531e-05	4.63356
In.vitro	ENSMUSG00000008683	267019	Rps15a	ribosomal protein S15A	-2.35765	4.62538	-16.6647	5.41566e-06	6.12262e-05	4.7293
In.vitro	ENSMUSG00000029470	18438	P2rx4	purinergic receptor P2X, ligand-gated ion channel 4	-1.67424	7.87714	-16.6636	5.41772e-06	6.12262e-05	4.69889
Ex.vivo	ENSMUSG00000079177	74855	Fam228a	family with sequence similarity 228, member A	4.29228	-3.98444	16.6551	5.4329e-06	6.13658e-05	4.64232
Ex.vivo	ENSMUSG00000050105	72690	Grrp1	glycine/arginine rich protein 1	3.9437	-4.07042	16.6487	5.44453e-06	6.14591e-05	4.74671
In.vitro	ENSMUSG00000078566	12176	Bnip3	BCL2/adenovirus E1B interacting protein 3	-3.32316	5.7094	-16.6474	5.44682e-06	6.14591e-05	4.67306
Ex.vivo	ENSMUSG00000009731	16506	Kcnd1	potassium voltage-gated channel, Shal-related family, member 1	5.31004	3.78256	16.6426	5.45556e-06	6.15258e-05	5.00065
shared	ENSMUSG00000061904	18674	Slc25a3	solute carrier family 25 (mitochondrial carrier, phosphate carrier), member 3	-1.20513	7.61039	-16.6409	5.45863e-06	6.15285e-05	4.65091
Ex.vivo	ENSMUSG00000102606	433387	Rpl21-ps1	ribosomal protein 21, pseudogene 1	4.14351	-4.38472	16.6367	5.46616e-06	6.15815e-05	4.68315
In.vitro	ENSMUSG00000040254	108151	Sema3d	sema domain, immunoglobulin domain (Ig), short basic domain, secreted, (semaphorin) 3D	-5.18448	-3.84835	-16.6265	5.48468e-06	6.17398e-05	4.57072
In.vitro	ENSMUSG00000024778	14102	Fas	Fas (TNF receptor superfamily member 6)	-2.73029	2.23021	-16.6248	5.48772e-06	6.17398e-05	4.99398
Ex.vivo	ENSMUSG00000063253	56367	Scoc	short coiled-coil protein	2.40623	5.95921	16.6243	5.48874e-06	6.17398e-05	4.60571
In.vitro	ENSMUSG00000045328	229841	Cenpe	centromere protein E	-5.67058	1.59873	-16.6161	5.50357e-06	6.18745e-05	4.99367
In.vitro	ENSMUSG00000062382	634386	Ftl1-ps1	ferritin light polypeptide 1, pseudogene 1	-3.32426	1.53996	-16.6066	5.52095e-06	6.20379e-05	4.99252
Ex.vivo	ENSMUSG00000021488	18193	Nsd1	nuclear receptor-binding SET-domain protein 1	1.732	5.79544	16.6043	5.5253e-06	6.20547e-05	4.58926
In.vitro	ENSMUSG00000045160	78653	Bola3	bolA-like 3 (E. coli)	-2.04395	3.93115	-16.5852	5.5603e-06	6.24155e-05	4.76857
shared	ENSMUSG00000030751	26440	Psma1	proteasome subunit alpha 1	-0.99492	7.35148	-16.5795	5.57095e-06	6.25028e-05	4.57109
Ex.vivo	ENSMUSG00000097300				3.75656	-4.16933	16.5722	5.58446e-06	6.2622e-05	4.77347
In.vitro	ENSMUSG00000025466	69064	Fuom	fucose mutarotase	-2.40831	2.00878	-16.5693	5.58991e-06	6.26508e-05	4.97469
Ex.vivo	ENSMUSG00000020717	18613	Pecam1	platelet/endothelial cell adhesion molecule 1	6.10828	2.78903	16.567	5.5941e-06	6.26655e-05	4.97929
In.vitro	ENSMUSG00000063457	20054	Rps15	ribosomal protein S15	-1.95035	5.5631	-16.5639	5.59995e-06	6.26987e-05	4.58484
Ex.vivo	ENSMUSG00000106623				4.2019	-3.29462	16.5515	5.62312e-06	6.29257e-05	4.71122
Ex.vivo	ENSMUSG00000085563				4.2483	-4.05226	16.5458	5.63373e-06	6.30119e-05	4.62042
Ex.vivo	ENSMUSG00000085376				5.70402	-1.4567	16.5412	5.64233e-06	6.30624e-05	4.72188
Ex.vivo	ENSMUSG00000035064	13631	Eef2k	eukaryotic elongation factor-2 kinase	3.05646	6.44712	16.5403	5.64404e-06	6.30624e-05	4.53404
Ex.vivo	ENSMUSG00000105245				4.11482	-3.88437	16.5213	5.68002e-06	6.33881e-05	4.65392
Ex.vivo	ENSMUSG00000040253	229900	Gbp7	guanylate binding protein 7	3.33456	4.95388	16.521	5.68058e-06	6.33881e-05	4.78453
Ex.vivo	ENSMUSG00000076431	20677	Sox4	SRY (sex determining region Y)-box 4	2.50334	6.30862	16.5203	5.68194e-06	6.33881e-05	4.67796
Ex.vivo	ENSMUSG00000074203				3.44601	-0.0430009	16.5089	5.70347e-06	6.35955e-05	4.8569
In.vitro	ENSMUSG00000054580	18779	Pla2r1	phospholipase A2 receptor 1	-4.71248	-3.75569	-16.4966	5.72696e-06	6.38196e-05	4.65841
Ex.vivo	ENSMUSG00000026589	89867	Sec16b	SEC16 homolog B (S. cerevisiae)	6.62297	1.09287	16.4949	5.7303e-06	6.38196e-05	4.68469
In.vitro	ENSMUSG00000066705	59095	Fxyd6	FXYD domain-containing ion transport regulator 6	-4.75383	-3.63993	-16.4926	5.73473e-06	6.38196e-05	4.64623
Ex.vivo	ENSMUSG00000097020				3.79233	-4.2259	16.4907	5.73824e-06	6.38196e-05	4.73692
Ex.vivo	ENSMUSG00000059448				3.79233	-4.2259	16.4907	5.73824e-06	6.38196e-05	4.73692
Ex.vivo	ENSMUSG00000045010	102634296	Gm4779	predicted gene 4779	4.49909	-3.91726	16.4878	5.74393e-06	6.38502e-05	4.51892
Ex.vivo	ENSMUSG00000074342	433638	I830077J02Rik	RIKEN cDNA I830077J02 gene	3.5749	5.53812	16.4816	5.75582e-06	6.39496e-05	4.65499
Ex.vivo	ENSMUSG00000015127	74154	Unkl	unkempt family like zinc finger	2.07077	2.56276	16.4779	5.7629e-06	6.39956e-05	4.88914
Ex.vivo	ENSMUSG00000020695	17534	Mrc2	mannose receptor, C type 2	1.62965	4.9263	16.4724	5.7736e-06	6.40699e-05	4.86723
Ex.vivo	ENSMUSG00000039330	78306	Tsga10ip	testis specific 10 interacting protein	4.39022	-3.94824	16.4714	5.77549e-06	6.40699e-05	4.54984
Ex.vivo	ENSMUSG00000086779				3.45725	0.11064	16.4534	5.8104e-06	6.44243e-05	4.85
In.vitro	ENSMUSG00000042686	57339	Jph1	junctophilin 1	-4.62456	-4.58691	-16.4439	5.82882e-06	6.45507e-05	4.66354
In.vitro	ENSMUSG00000030317	110595	Timp4	tissue inhibitor of metalloproteinase 4	-4.62456	-4.58691	-16.4439	5.82882e-06	6.45507e-05	4.66354
Ex.vivo	ENSMUSG00000072115	11727	Ang	angiogenin, ribonuclease, RNase A family, 5	3.02781	4.89411	16.443	5.83071e-06	6.45507e-05	4.65109
shared	ENSMUSG00000020166	72068	Cnot2	CCR4-NOT transcription complex, subunit 2	1.40185	6.68939	16.4397	5.83712e-06	6.4588e-05	4.49719
In.vitro	ENSMUSG00000054612	17314	Mgmt	O-6-methylguanine-DNA methyltransferase	-2.55659	3.03392	-16.4375	5.8414e-06	6.4588e-05	4.83235
shared	ENSMUSG00000028986	52323	Klhl7	kelch-like 7	1.26599	5.85601	16.4367	5.843e-06	6.4588e-05	4.62931
In.vitro	ENSMUSG00000004031	240843	Brinp2	bone morphogenic protein/retinoic acid inducible neural-specific 2	-5.41483	-4.03874	-16.4338	5.84858e-06	6.46169e-05	4.43869
Ex.vivo	ENSMUSG00000079484	227696	Phyhd1	phytanoyl-CoA dioxygenase domain containing 1	6.00941	2.28371	16.4026	5.91016e-06	6.51852e-05	4.92307
shared	ENSMUSG00000021361	66154	Tmem14c	transmembrane protein 14C	-1.17161	6.46733	-16.4024	5.91065e-06	6.51852e-05	4.62968
In.vitro	ENSMUSG00000049691	12020	Nkx3-2	NK3 homeobox 2	-5.43975	-3.93235	-16.4021	5.91115e-06	6.51852e-05	4.4206
In.vitro	ENSMUSG00000024112	58226	Cacna1h	calcium channel, voltage-dependent, T type, alpha 1H subunit	-5.43979	-4.04781	-16.4004	5.9145e-06	6.51852e-05	4.42003
shared	ENSMUSG00000022673	17217	Mcm4	minichromosome maintenance complex component 4	-1.417	5.23741	-16.4002	5.91502e-06	6.51852e-05	4.55985
In.vitro	ENSMUSG00000010797	22413	Wnt2	wingless-type MMTV integration site family, member 2	-5.43974	-3.93996	-16.3966	5.92222e-06	6.52314e-05	4.41875
Ex.vivo	ENSMUSG00000088037	115485640	Gm24992	predicted gene, 24992	3.95096	-4.3319	16.3915	5.93231e-06	6.53095e-05	4.65954
shared	ENSMUSG00000028603	20280	Scp2	sterol carrier protein 2, liver	-1.19643	5.84983	-16.3864	5.94246e-06	6.536e-05	4.62498
shared	ENSMUSG00000045092	13609	S1pr1	sphingosine-1-phosphate receptor 1	-1.42529	7.44146	-16.3862	5.94291e-06	6.536e-05	4.39537
In.vitro	ENSMUSG00000023963	56050	Cyp39a1	cytochrome P450, family 39, subfamily a, polypeptide 1	-4.81149	-0.742889	-16.3726	5.97022e-06	6.56271e-05	4.83054
Ex.vivo	ENSMUSG00000003476	12922	Crhr2	corticotropin releasing hormone receptor 2	4.27883	-3.73054	16.3608	5.99391e-06	6.58321e-05	4.54928
Ex.vivo	ENSMUSG00000097061	414085	9330151L19Rik	RIKEN cDNA 9330151L19 gene	3.27451	2.37389	16.3603	5.99493e-06	6.58321e-05	4.89663
Ex.vivo	ENSMUSG00000053347	74670	Zfp943	zinc finger prtoein 943	1.82749	4.17035	16.3539	6.00783e-06	6.59405e-05	4.73742
Ex.vivo	ENSMUSG00000086047				5.3818	-2.82217	16.3449	6.02616e-06	6.61083e-05	4.75195
Ex.vivo	ENSMUSG00000097019				4.11237	-4.26591	16.3389	6.03826e-06	6.61962e-05	4.59405
shared	ENSMUSG00000031672	14719	Got2	glutamatic-oxaloacetic transaminase 2, mitochondrial	-1.23303	5.74749	-16.3379	6.04027e-06	6.61962e-05	4.4732
Ex.vivo	ENSMUSG00000033004	105689	Mycbp2	MYC binding protein 2, E3 ubiquitin protein ligase	2.44952	6.03034	16.3306	6.05522e-06	6.63186e-05	4.54407
In.vitro	ENSMUSG00000045128	76808	Rpl18a	ribosomal protein L18A	-1.50028	5.51466	-16.3295	6.05754e-06	6.63186e-05	4.43345
Ex.vivo	ENSMUSG00000087549	108168742	Gm13427	predicted gene 13427	4.27207	-4.06014	16.3169	6.08326e-06	6.65667e-05	4.53678
Ex.vivo	ENSMUSG00000084755				3.80166	-4.05731	16.3151	6.08705e-06	6.65746e-05	4.67586
In.vitro	ENSMUSG00000020638	22169	Cmpk2	cytidine monophosphate (UMP-CMP) kinase 2, mitochondrial	-3.74554	3.23135	-16.3013	6.11548e-06	6.68519e-05	4.79072
shared	ENSMUSG00000021660	218490	Btf3	basic transcription factor 3	-1.26426	4.99329	-16.296	6.12635e-06	6.69371e-05	4.63761
In.vitro	ENSMUSG00000044408	104725	Sptssa	serine palmitoyltransferase, small subunit A	-1.98132	6.98338	-16.2941	6.13042e-06	6.69478e-05	4.53962
Ex.vivo	ENSMUSG00000105935				5.36421	-1.32801	16.2804	6.15883e-06	6.72084e-05	4.52366
Ex.vivo	ENSMUSG00000105761				3.94065	-4.77238	16.2786	6.16246e-06	6.72084e-05	4.62478
Ex.vivo	ENSMUSG00000099825	69108	1810012K16Rik	RIKEN cDNA 1810012K16 gene	4.13182	-3.96174	16.2781	6.16355e-06	6.72084e-05	4.56775
Ex.vivo	ENSMUSG00000078153	621823	Psme2b	protease (prosome, macropain) activator subunit 2B	2.0308	2.46621	16.2721	6.17618e-06	6.73016e-05	4.83048
Ex.vivo	ENSMUSG00000048897	209225	Zfp710	zinc finger protein 710	2.02009	7.03757	16.2703	6.17987e-06	6.73016e-05	4.57524
Ex.vivo	ENSMUSG00000041992	217944	Rapgef5	Rap guanine nucleotide exchange factor (GEF) 5	2.43188	5.85621	16.2696	6.18139e-06	6.73016e-05	4.62175
Ex.vivo	ENSMUSG00000009585	80287	Apobec3	apolipoprotein B mRNA editing enzyme, catalytic polypeptide 3	1.89302	6.55608	16.2519	6.21859e-06	6.76466e-05	4.40468
In.vitro	ENSMUSG00000025135	66156	Anapc11	anaphase promoting complex subunit 11	-1.59121	5.77533	-16.2515	6.21931e-06	6.76466e-05	4.48876
Ex.vivo	ENSMUSG00000031024	76954	Denn2b	DENN domain containing 2B	2.09883	4.80481	16.2462	6.23067e-06	6.77363e-05	4.75066
[truncated: 19,733 more rows]

## Sheet: KC_ex-KC_in
DEGs	ensembl	entrez	symbol	gene.name	logFC	AveExpr	t	P.Value	adj.P.Val	B
Ex.vivo	ENSMUSG00000073418	12268	C4b	complement component 4B (Chido blood group)	15.8251	1.56242	98.2908	1.25436e-09	1.00837e-05	7.99561
Ex.vivo	ENSMUSG00000022220	104110	Adcy4	adenylate cyclase 4	14.4755	0.997946	89.5025	2.03115e-09	1.00837e-05	7.92997
Ex.vivo	ENSMUSG00000022057	58860	Adamdec1	ADAM-like, decysin 1	13.964	0.423049	86.9457	2.3578e-09	1.00837e-05	7.94645
Ex.vivo	ENSMUSG00000015354	76477	Pcolce2	procollagen C-endopeptidase enhancer 2	14.1012	0.66956	86.9417	2.35836e-09	1.00837e-05	7.90161
Ex.vivo	ENSMUSG00000062545	384059	Tlr12	toll-like receptor 12	13.6092	0.540151	83.8488	2.84152e-09	1.00837e-05	7.87806
Ex.vivo	ENSMUSG00000033788	26903	Dysf	dysferlin	13.463	0.459374	82.6999	3.05057e-09	1.00837e-05	7.85645
In.vitro	ENSMUSG00000038370	66425	Pcp4l1	Purkinje cell protein 4-like 1	-13.3617	0.469801	-77.8045	4.17561e-09	1.10733e-05	7.89459
Ex.vivo	ENSMUSG00000022534	54483	Mefv	Mediterranean fever	12.0872	-0.321315	75.7926	4.77808e-09	1.10733e-05	7.89147
Ex.vivo	ENSMUSG00000076609	16071	Igkc	immunoglobulin kappa constant	11.651	-0.390655	71.8513	6.28863e-09	1.10733e-05	7.77922
Ex.vivo	ENSMUSG00000051906	69142	Cd209f	CD209f antigen	11.517	-0.366448	69.4907	7.46763e-09	1.10733e-05	7.65867
Ex.vivo	ENSMUSG00000035095	219148	Fam167a	family with sequence similarity 167, member A	11.0822	-0.656728	69.0272	7.72919e-09	1.10733e-05	7.7902
Ex.vivo	ENSMUSG00000042817	14255	Flt3	FMS-like tyrosine kinase 3	11.2325	-0.266314	67.5303	8.65184e-09	1.10733e-05	7.62038
Ex.vivo	ENSMUSG00000020785	55984	Camkk1	calcium/calmodulin-dependent protein kinase kinase 1, alpha	10.8732	-0.913053	66.9593	9.03804e-09	1.10733e-05	7.71591
In.vitro	ENSMUSG00000020189	237542	Osbpl8	oxysterol binding protein-like 8	-4.405	6.65222	-66.9183	9.06657e-09	1.10733e-05	10.8244
Ex.vivo	ENSMUSG00000022868	11625	Ahsg	alpha-2-HS-glycoprotein	10.8414	-0.884803	66.8679	9.10174e-09	1.10733e-05	7.7214
Ex.vivo	ENSMUSG00000050919	238803	Zfp366	zinc finger protein 366	10.8369	-1.05582	65.6716	9.98734e-09	1.10733e-05	7.63088
Ex.vivo	ENSMUSG00000035540	14473	Gc	vitamin D binding protein	10.9136	-0.907636	64.5245	1.09347e-08	1.10733e-05	7.51088
Ex.vivo	ENSMUSG00000068227	16185	Il2rb	interleukin 2 receptor, beta chain	10.6295	-0.580859	63.4336	1.19369e-08	1.10733e-05	7.53548
Ex.vivo	ENSMUSG00000056071	20202	S100a9	S100 calcium binding protein A9 (calgranulin B)	11.7752	-1.69642	63.378	1.19908e-08	1.10733e-05	7.09236
Ex.vivo	ENSMUSG00000057722	16847	Lepr	leptin receptor	10.8355	-0.92612	63.1188	1.22462e-08	1.10733e-05	7.42889
Ex.vivo	ENSMUSG00000028001	14161	Fga	fibrinogen alpha chain	10.5402	-0.978329	62.6833	1.26901e-08	1.10733e-05	7.51018
Ex.vivo	ENSMUSG00000058207	20714	Serpina3k	serine (or cysteine) peptidase inhibitor, clade A, member 3K	10.1592	-0.922653	62.4828	1.2901e-08	1.10733e-05	7.64749
In.vitro	ENSMUSG00000002104	19400	Rapsn	receptor-associated protein of the synapse	-10.9135	-0.732145	-62.2677	1.31318e-08	1.10733e-05	7.6257
Ex.vivo	ENSMUSG00000038155	14869	Gstp2	glutathione S-transferase, pi 2	10.2284	-1.13606	61.6493	1.38234e-08	1.10733e-05	7.55068
Ex.vivo	ENSMUSG00000052013	208154	Btla	B and T lymphocyte associated	10.5891	-0.895629	61.3578	1.41644e-08	1.10733e-05	7.38157
Ex.vivo	ENSMUSG00000022659	14525	Gcsam	germinal center associated, signaling and motility	10.1499	-0.810545	59.9208	1.60001e-08	1.10733e-05	7.43736
Ex.vivo	ENSMUSG00000054435	107526	Gimap4	GTPase, IMAP family member 4	10.2636	-0.905917	59.8281	1.6128e-08	1.10733e-05	7.38326
Ex.vivo	ENSMUSG00000092517	11871	Art2a	ADP-ribosyltransferase 2a	10.3822	-1.21088	59.7678	1.62118e-08	1.10733e-05	7.33021
Ex.vivo	ENSMUSG00000045551	14293	Fpr1	formyl peptide receptor 1	11.0253	3.65437	58.5579	1.80095e-08	1.10733e-05	7.89377
In.vitro	ENSMUSG00000045875	11549	Adra1a	adrenergic receptor, alpha 1a	-10.597	-1.03825	-58.3045	1.84155e-08	1.10733e-05	7.41103
Ex.vivo	ENSMUSG00000033831	110135	Fgb	fibrinogen beta chain	10.0568	-1.24787	58.1852	1.86106e-08	1.10733e-05	7.32537
Ex.vivo	ENSMUSG00000087450				10.1153	-1.26505	57.685	1.94553e-08	1.10733e-05	7.25732
Ex.vivo	ENSMUSG00000030651	11872	Art2b	ADP-ribosyltransferase 2b	10.2605	-1.30235	57.5162	1.97506e-08	1.10733e-05	7.18331
Ex.vivo	ENSMUSG00000030724	12478	Cd19	CD19 antigen	9.8152	-1.15038	56.8994	2.08765e-08	1.10733e-05	7.31106
Ex.vivo	ENSMUSG00000028874	14191	Fgr	FGR proto-oncogene, Src family tyrosine kinase	6.08588	4.38142	56.8837	2.09061e-08	1.10733e-05	9.28628
Ex.vivo	ENSMUSG00000020607	105005	Lratd1	LRAT domain containing 1	10.0416	-1.29536	56.358	2.19282e-08	1.10733e-05	7.16872
Ex.vivo	ENSMUSG00000085042	69812	Abhd11os	abhydrolase domain containing 11, opposite strand	9.86219	-1.36471	55.7758	2.31307e-08	1.10733e-05	7.18972
Ex.vivo	ENSMUSG00000038026	16524	Kcnj9	potassium inwardly-rectifying channel, subfamily J, member 9	9.59237	-1.30806	55.6465	2.34083e-08	1.10733e-05	7.2907
Ex.vivo	ENSMUSG00000037944	12775	Ccr7	chemokine (C-C motif) receptor 7	9.67399	-1.0517	55.4924	2.37443e-08	1.10733e-05	7.24222
Ex.vivo	ENSMUSG00000033860	99571	Fgg	fibrinogen gamma chain	9.63674	-1.57057	55.3475	2.40657e-08	1.10733e-05	7.24452
In.vitro	ENSMUSG00000079049	380839	Serpinb1c	serine (or cysteine) peptidase inhibitor, clade B, member 1c	-9.96683	-0.854773	-55.0488	2.47446e-08	1.10733e-05	7.36538
Ex.vivo	ENSMUSG00000030302	11941	Atp2b2	ATPase, Ca++ transporting, plasma membrane 2	9.63147	-1.43096	55	2.48578e-08	1.10733e-05	7.21457
Ex.vivo	ENSMUSG00000030468	243958	Siglecg	sialic acid binding Ig-like lectin G	9.80933	-1.24883	54.9272	2.50276e-08	1.10733e-05	7.13343
Ex.vivo	ENSMUSG00000022456	24050	Septin3	septin 3	9.54292	-1.13818	54.8437	2.5224e-08	1.10733e-05	7.23739
Ex.vivo	ENSMUSG00000024673	12482	Ms4a1	membrane-spanning 4-domains, subfamily A, member 1	9.74708	-1.52658	54.0143	2.72795e-08	1.10733e-05	7.07385
Ex.vivo	ENSMUSG00000042474	69169	Fcmr	Fc fragment of IgM receptor	9.76506	-1.49434	53.9779	2.73741e-08	1.10733e-05	7.06291
Ex.vivo	ENSMUSG00000039095	13799	En2	engrailed 2	9.85154	-1.50866	53.8434	2.77275e-08	1.10733e-05	7.01422
Ex.vivo	ENSMUSG00000032068	76509	Plet1	placenta expressed transcript 1	9.73218	-1.40015	53.6302	2.82987e-08	1.10733e-05	7.04367
In.vitro	ENSMUSG00000024245	68027	Tmem178	transmembrane protein 178	-9.82123	-1.08094	-53.4679	2.87433e-08	1.10733e-05	7.27505
In.vitro	ENSMUSG00000054510	329436	Gm14461	predicted gene 14461	-9.87319	-1.34538	-53.3479	2.90769e-08	1.10733e-05	7.24266
Ex.vivo	ENSMUSG00000029678	74468	Hyal5	hyaluronoglucosaminidase 5	9.2504	-1.61808	53.1942	2.95114e-08	1.10733e-05	7.20623
In.vitro	ENSMUSG00000028031	56811	Dkk2	dickkopf WNT signaling pathway inhibitor 2	-10.0532	-1.25317	-53.1914	2.95196e-08	1.10733e-05	7.15564
Ex.vivo	ENSMUSG00000034634	17068	Ly6d	lymphocyte antigen 6 complex, locus D	9.71091	-1.53443	53.1662	2.95914e-08	1.10733e-05	7.00823
Ex.vivo	ENSMUSG00000039264	83408	Gimap3	GTPase, IMAP family member 3	9.49966	-1.42838	52.8897	3.03953e-08	1.11255e-05	7.07054
Ex.vivo	ENSMUSG00000035226	241770	Rims4	regulating synaptic membrane exocytosis 4	9.64054	-1.54184	52.7363	3.08526e-08	1.11255e-05	6.9963
In.vitro	ENSMUSG00000072769				-9.76012	-1.25062	-52.5108	3.15395e-08	1.11701e-05	7.20751
Ex.vivo	ENSMUSG00000005540	14128	Fcer2a	Fc receptor, IgE, low affinity II, alpha polypeptide	9.33663	-1.61052	51.5679	3.46182e-08	1.14999e-05	7.01079
Ex.vivo	ENSMUSG00000025163	12516	Cd7	CD7 antigen	9.35987	-1.4696	51.4434	3.50509e-08	1.14999e-05	6.98853
Ex.vivo	ENSMUSG00000054422	14080	Fabp1	fatty acid binding protein 1, liver	9.37816	-1.56223	51.1876	3.59606e-08	1.14999e-05	6.9553
Ex.vivo	ENSMUSG00000030474	83382	Siglece	sialic acid binding Ig-like lectin E	6.91748	5.43258	51.0457	3.64772e-08	1.14999e-05	9.18959
Ex.vivo	ENSMUSG00000048521	80901	Cxcr6	chemokine (C-X-C motif) receptor 6	9.26022	-1.52378	50.8996	3.70187e-08	1.14999e-05	6.97699
Ex.vivo	ENSMUSG00000013766	70274	Ly6g6e	lymphocyte antigen 6 complex, locus G6E	8.91947	-1.93454	50.7712	3.75023e-08	1.14999e-05	7.11194
Ex.vivo	ENSMUSG00000028713	13120	Cyp4b1	cytochrome P450, family 4, subfamily b, polypeptide 1	8.73513	-1.72987	50.6816	3.78442e-08	1.14999e-05	7.18416
Ex.vivo	ENSMUSG00000035506	171286	Slc12a8	solute carrier family 12 (potassium/chloride transporters), member 8	9.16575	-1.67384	50.5449	3.83734e-08	1.14999e-05	6.982
Ex.vivo	ENSMUSG00000004612	72310	Nkg7	natural killer cell group 7 sequence	8.77365	-1.2529	50.3757	3.90405e-08	1.14999e-05	7.1362
Ex.vivo	ENSMUSG00000017344	22370	Vtn	vitronectin	9.05459	-1.67086	50.3287	3.92279e-08	1.14999e-05	7.0083
Ex.vivo	ENSMUSG00000022821	15233	Hgd	homogentisate 1, 2-dioxygenase	8.71227	-1.78088	50.321	3.9259e-08	1.14999e-05	7.15783
Ex.vivo	ENSMUSG00000030167	16641	Klrc1	killer cell lectin-like receptor subfamily C, member 1	9.08075	-1.53787	50.2774	3.94344e-08	1.14999e-05	6.99172
Ex.vivo	ENSMUSG00000055799	21415	Tcf7l1	transcription factor 7 like 1 (T cell specific, HMG box)	9.38456	-1.77306	50.1361	4.00086e-08	1.14999e-05	6.84673
Ex.vivo	ENSMUSG00000032915	52614	Adgre4	adhesion G protein-coupled receptor E4	7.77386	5.26017	49.5058	4.26966e-08	1.20972e-05	8.97485
Ex.vivo	ENSMUSG00000079168	70192	Cd209g	CD209g antigen	8.89453	-1.79403	49.1945	4.41032e-08	1.23197e-05	6.9619
Ex.vivo	ENSMUSG00000027249	14061	F2	coagulation factor II	9.15479	-1.79264	48.9901	4.50571e-08	1.23326e-05	6.8274
Ex.vivo	ENSMUSG00000008193	272382	Spib	Spi-B transcription factor (Spi-1/PU.1 related)	9.1749	-1.67155	48.9194	4.53929e-08	1.23326e-05	6.81135
Ex.vivo	ENSMUSG00000071178	20701	Serpina1b	serine (or cysteine) preptidase inhibitor, clade A, member 1B	8.90776	-1.82869	48.6848	4.65281e-08	1.24695e-05	6.90298
Ex.vivo	ENSMUSG00000050014	328561	Apol10b	apolipoprotein L 10B	9.01822	-1.71632	48.4389	4.77544e-08	1.24695e-05	6.82892
Ex.vivo	ENSMUSG00000048138	226049	Dmrt2	doublesex and mab-3 related transcription factor 2	9.13522	-1.88815	48.3048	4.84397e-08	1.24695e-05	6.76404
Ex.vivo	ENSMUSG00000029679	74409	Hyal6	hyaluronoglucosaminidase 6	8.84036	-1.61928	48.215	4.8905e-08	1.24695e-05	6.88312
Ex.vivo	ENSMUSG00000020395	16428	Itk	IL2 inducible T cell kinase	9.12688	-1.79463	48.1037	4.94895e-08	1.24695e-05	6.74638
Ex.vivo	ENSMUSG00000038540	233424	Tmc3	transmembrane channel-like gene family 3	7.38375	2.12215	48.0698	4.96691e-08	1.24695e-05	7.51398
In.vitro	ENSMUSG00000039693	66665	Msantd3	Myb/SANT-like DNA-binding domain containing 3	-8.78467	-1.6059	-47.8703	5.07419e-08	1.25795e-05	7.16947
Ex.vivo	ENSMUSG00000037095	76905	Lrg1	leucine-rich alpha-2-glycoprotein 1	9.30398	-2.03582	47.3122	5.38933e-08	1.30753e-05	6.58571
Ex.vivo	ENSMUSG00000106837				8.94881	-1.77643	47.2421	5.43057e-08	1.30753e-05	6.73165
In.vitro	ENSMUSG00000017493	16010	Igfbp4	insulin-like growth factor binding protein 4	-4.85914	6.19831	-47.1723	5.47194e-08	1.30753e-05	9.36783
Ex.vivo	ENSMUSG00000028307	230163	Aldob	aldolase B, fructose-bisphosphate	8.61194	-1.56869	46.6264	5.80923e-08	1.3716e-05	6.81337
Ex.vivo	ENSMUSG00000044681	269637	Cnpy1	canopy FGF signaling regulator 1	8.13598	-1.89346	46.2313	6.06884e-08	1.41288e-05	6.98486
Ex.vivo	ENSMUSG00000102243				8.41645	-2.1986	46.1462	6.12653e-08	1.41288e-05	6.84815
Ex.vivo	ENSMUSG00000024910	13041	Ctsw	cathepsin W	8.45103	-1.55048	46.0259	6.20928e-08	1.4155e-05	6.81928
Ex.vivo	ENSMUSG00000030359	11287	Pzp	PZP, alpha-2-macroglobulin like	9.17029	-2.01887	45.6888	6.44826e-08	1.45213e-05	6.46529
Ex.vivo	ENSMUSG00000049608	227326	Gpr55	G protein-coupled receptor 55	8.72496	-2.06773	45.5011	6.58613e-08	1.45213e-05	6.63868
In.vitro	ENSMUSG00000021403	20706	Serpinb9b	serine (or cysteine) peptidase inhibitor, clade B, member 9b	-8.83001	-2.15301	-45.4964	6.58962e-08	1.45213e-05	6.86114
Ex.vivo	ENSMUSG00000022512	12737	Cldn1	claudin 1	8.74502	-1.79159	45.3168	6.72483e-08	1.45242e-05	6.60915
In.vitro	ENSMUSG00000049719	74306	Prss46	protease, serine 46	-8.7405	-2.12007	-45.2406	6.78325e-08	1.45242e-05	6.87042
In.vitro	ENSMUSG00000028527	11639	Ak4	adenylate kinase 4	-8.25022	-1.58833	-45.1758	6.83337e-08	1.45242e-05	7.0745
Ex.vivo	ENSMUSG00000032081	11814	Apoc3	apolipoprotein C-III	8.62915	-1.97193	45.0362	6.94288e-08	1.45242e-05	6.62885
Ex.vivo	ENSMUSG00000105547	110787	Iglc3	immunoglobulin lambda constant 3	8.04783	-2.05401	45.0022	6.96985e-08	1.45242e-05	6.8878
Ex.vivo	ENSMUSG00000015437	14939	Gzmb	granzyme B	8.0574	-1.56728	44.9266	7.03033e-08	1.45242e-05	6.87483
Ex.vivo	ENSMUSG00000090019	16205	Gimap1	GTPase, IMAP family member 1	8.22801	-1.74927	44.7074	7.20925e-08	1.45828e-05	6.77191
Ex.vivo	ENSMUSG00000000486	54204	Septin1	septin 1	8.45553	-1.70694	44.6571	7.25102e-08	1.45828e-05	6.66335
Ex.vivo	ENSMUSG00000024620	18596	Pdgfrb	platelet derived growth factor receptor, beta polypeptide	8.53145	-1.91568	44.499	7.38433e-08	1.45828e-05	6.61126
Ex.vivo	ENSMUSG00000097654				8.50915	-1.98532	44.2734	7.57965e-08	1.45828e-05	6.59535
Ex.vivo	ENSMUSG00000053044	12526	Cd8b1	CD8 antigen, beta chain 1	8.62159	-2.21836	44.2731	7.57996e-08	1.45828e-05	6.54515
Ex.vivo	ENSMUSG00000053977	12525	Cd8a	CD8 antigen, alpha chain	8.28709	-1.71794	44.2594	7.59205e-08	1.45828e-05	6.69374
Ex.vivo	ENSMUSG00000002033	12502	Cd3g	CD3 antigen, gamma polypeptide	8.63681	-1.92776	44.126	7.71066e-08	1.45828e-05	6.52143
Ex.vivo	ENSMUSG00000103546				8.59846	-2.19815	43.9898	7.83408e-08	1.45828e-05	6.52274
Ex.vivo	ENSMUSG00000075596				7.71892	-2.39138	43.9609	7.86053e-08	1.45828e-05	6.90862
Ex.vivo	ENSMUSG00000086050				8.76279	-2.0643	43.9158	7.90212e-08	1.45828e-05	6.44137
Ex.vivo	ENSMUSG00000103085				8.93809	-2.17568	43.8669	7.94742e-08	1.45828e-05	6.35883
Ex.vivo	ENSMUSG00000092591				8.12883	-2.33545	43.8141	7.99675e-08	1.45828e-05	6.71424
In.vitro	ENSMUSG00000024770	70166	Lipn	lipase, family member N	-8.57102	-1.90852	-43.6694	8.13381e-08	1.45828e-05	6.76262
Ex.vivo	ENSMUSG00000059481	18815	Plg	plasminogen	8.39854	-1.88741	43.6419	8.16018e-08	1.45828e-05	6.5718
Ex.vivo	ENSMUSG00000076937	110786	Iglc2	immunoglobulin lambda constant 2	8.45121	-2.12564	43.6404	8.16158e-08	1.45828e-05	6.54796
In.vitro	ENSMUSG00000102918	93706	Pcdhgc3	protocadherin gamma subfamily C, 3	-8.15485	-1.77498	-43.4376	8.35927e-08	1.4738e-05	6.91593
Ex.vivo	ENSMUSG00000103451				7.88745	-2.22065	43.3346	8.46181e-08	1.4738e-05	6.76918
Ex.vivo	ENSMUSG00000062524	17086	Ncr1	natural cytotoxicity triggering receptor 1	8.36235	-1.87061	43.325	8.47137e-08	1.4738e-05	6.55099
Ex.vivo	ENSMUSG00000066154	17842	Mup3	major urinary protein 3	8.50046	-1.98913	43.1587	8.64046e-08	1.49014e-05	6.46935
Ex.vivo	ENSMUSG00000044452	668501	Zfp507	zinc finger protein 507	8.56702	-2.10749	43.0551	8.74776e-08	1.49165e-05	6.42739
Ex.vivo	ENSMUSG00000104292				8.32466	-1.93713	42.9615	8.84608e-08	1.49165e-05	6.52509
Ex.vivo	ENSMUSG00000074207	11522	Adh1	alcohol dehydrogenase 1 (class I)	8.06775	-1.75522	42.9343	8.87485e-08	1.49165e-05	6.63881
Ex.vivo	ENSMUSG00000085109				8.48429	-2.12266	42.1424	9.76527e-08	1.59731e-05	6.35528
Ex.vivo	ENSMUSG00000029680	77042	Hyal4	hyaluronoglucosaminidase 4	8.03068	-2.09136	42.1392	9.76918e-08	1.59731e-05	6.56056
Ex.vivo	ENSMUSG00000030413	21946	Pglyrp1	peptidoglycan recognition protein 1	8.28718	-1.98553	42.1229	9.78855e-08	1.59731e-05	6.44165
In.vitro	ENSMUSG00000062980	214642	Cped1	cadherin-like and PC-esterase domain containing 1	-8.23468	-1.95391	-41.9666	9.97721e-08	1.59731e-05	6.70534
Ex.vivo	ENSMUSG00000069805	14121	Fbp1	fructose bisphosphatase 1	7.988	-1.97386	41.8906	1.00705e-07	1.59731e-05	6.55003
In.vitro	ENSMUSG00000035109	271849	Shc4	SHC (Src homology 2 domain containing) family, member 4	-8.39829	-1.91088	-41.8876	1.00742e-07	1.59731e-05	6.62469
Ex.vivo	ENSMUSG00000106458				8.29678	-2.36646	41.8817	1.00815e-07	1.59731e-05	6.40807
In.vitro	ENSMUSG00000030433	381836	Sbk2	SH3-binding domain kinase family, member 2	-8.07711	-2.01207	-41.7904	1.01952e-07	1.59731e-05	6.75282
Ex.vivo	ENSMUSG00000032093	12501	Cd3e	CD3 antigen, epsilon polypeptide	8.04206	-1.87775	41.764	1.02283e-07	1.59731e-05	6.50977
Ex.vivo	ENSMUSG00000026573	16963	Xcl1	chemokine (C motif) ligand 1	8.38579	-2.02276	41.5788	1.04643e-07	1.6214e-05	6.33097
In.vitro	ENSMUSG00000056737	12332	Capg	capping protein (actin filament), gelsolin-like	-3.57203	9.19682	-41.241	1.09121e-07	1.66295e-05	8.97657
In.vitro	ENSMUSG00000021536	210044	Adcy2	adenylate cyclase 2	-8.34919	-1.72198	-41.1883	1.09839e-07	1.66295e-05	6.56015
In.vitro	ENSMUSG00000030134	70727	Rasgef1a	RasGEF domain family, member 1A	-8.32345	-1.98139	-41.1882	1.0984e-07	1.66295e-05	6.57131
Ex.vivo	ENSMUSG00000043931	231932	Gimap7	GTPase, IMAP family member 7	8.15595	-2.04878	40.9597	1.13023e-07	1.69589e-05	6.35869
Ex.vivo	ENSMUSG00000028071	27371	Sh2d2a	SH2 domain containing 2A	7.72852	-1.9412	40.8614	1.14427e-07	1.69589e-05	6.54349
Ex.vivo	ENSMUSG00000000627	20355	Sema4f	sema domain, immunoglobulin domain (Ig), TM domain, and short cytoplasmic domain	7.90651	-1.88229	40.8507	1.14582e-07	1.69589e-05	6.45955
Ex.vivo	ENSMUSG00000031390	12000	Avpr2	arginine vasopressin receptor 2	7.9436	-2.17388	40.6865	1.16976e-07	1.7103e-05	6.42193
Ex.vivo	ENSMUSG00000069922	382053	Ces3a	carboxylesterase 3A	8.01156	-2.20301	40.5958	1.18324e-07	1.7103e-05	6.3793
In.vitro	ENSMUSG00000040570	242819	Rundc3b	RUN domain containing 3B	-8.25191	-1.97265	-40.5777	1.18594e-07	1.7103e-05	6.52631
Ex.vivo	ENSMUSG00000014453	12143	Blk	B lymphoid kinase	7.81857	-2.24684	40.4945	1.19851e-07	1.7103e-05	6.45567
Ex.vivo	ENSMUSG00000105935				7.53292	-2.42061	40.4678	1.20257e-07	1.7103e-05	6.58581
Ex.vivo	ENSMUSG00000104501				7.65352	-2.18315	40.4369	1.20729e-07	1.7103e-05	6.52532
Ex.vivo	ENSMUSG00000037605	319387	Adgrl3	adhesion G protein-coupled receptor L3	8.71416	-2.48065	40.2477	1.23673e-07	1.73888e-05	6.01921
Ex.vivo	ENSMUSG00000042377	69640	Fam83g	family with sequence similarity 83, member G	8.2709	-2.19152	40.1804	1.2474e-07	1.73888e-05	6.20874
Ex.vivo	ENSMUSG00000100060	100416155	Gm17944	thymidine kinase 1 pseudogene	8.0063	-2.3288	40.125	1.25627e-07	1.73888e-05	6.32234
Ex.vivo	ENSMUSG00000038305	67198	Spats2l	spermatogenesis associated, serine-rich 2-like	8.94058	-2.80199	40.0861	1.26254e-07	1.73888e-05	5.8996
In.vitro	ENSMUSG00000019302	11975	Atp6v0a1	ATPase, H+ transporting, lysosomal V0 subunit A1	-2.5039	7.70708	-39.9237	1.28913e-07	1.75698e-05	8.78171
Ex.vivo	ENSMUSG00000038224	18816	Serpinf2	serine (or cysteine) peptidase inhibitor, clade F, member 2	8.20252	-2.18336	39.849	1.30158e-07	1.75698e-05	6.19762
In.vitro	ENSMUSG00000105867	115490131	Gm42517	predicted gene 42517	-8.16366	-2.05723	-39.7829	1.31273e-07	1.75698e-05	6.46401
Ex.vivo	ENSMUSG00000103883				8.04618	-2.36876	39.7458	1.31903e-07	1.75698e-05	6.25573
Ex.vivo	ENSMUSG00000000049	11818	Apoh	apolipoprotein H	7.83717	-2.23516	39.7367	1.32058e-07	1.75698e-05	6.35085
Ex.vivo	ENSMUSG00000032091	214523	Tmprss4	transmembrane protease, serine 4	7.46169	-2.46254	39.5841	1.34693e-07	1.75698e-05	6.50687
In.vitro	ENSMUSG00000106219	74757	5830416I19Rik	RIKEN cDNA 5830416I19 gene	-8.25533	-2.10738	-39.5466	1.3535e-07	1.75698e-05	6.39371
Ex.vivo	ENSMUSG00000106229				8.04618	-2.30391	39.5376	1.35508e-07	1.75698e-05	6.22901
Ex.vivo	ENSMUSG00000028186	22262	Uox	urate oxidase	7.93755	-2.39416	39.5357	1.35541e-07	1.75698e-05	6.27867
In.vitro	ENSMUSG00000083307	245350	AA414768	expressed sequence AA414768	-7.97363	-2.1573	-39.368	1.38531e-07	1.78408e-05	6.49397
In.vitro	ENSMUSG00000028167	69772	Bdh2	3-hydroxybutyrate dehydrogenase, type 2	-8.2941	-2.04407	-39.2665	1.40379e-07	1.78842e-05	6.34069
Ex.vivo	ENSMUSG00000002588	18979	Pon1	paraoxonase 1	7.81975	-2.39144	39.2506	1.40671e-07	1.78842e-05	6.29627
Ex.vivo	ENSMUSG00000022651	245195	Retnlg	resistin like gamma	8.6014	-2.59661	38.9878	1.45607e-07	1.83938e-05	5.90754
Ex.vivo	ENSMUSG00000024386	19123	Proc	protein C	7.31084	-2.54877	38.9034	1.47236e-07	1.84271e-05	6.48996
In.vitro	ENSMUSG00000090894	258325	Olfr110	olfactory receptor 110	-7.52533	-2.36303	-38.8722	1.47845e-07	1.84271e-05	6.62874
Ex.vivo	ENSMUSG00000076498	100125263	Trbc2	T cell receptor beta, constant 2	7.71425	-2.05331	38.7284	1.50683e-07	1.84271e-05	6.27714
Ex.vivo	ENSMUSG00000050445	13124	Cyp8b1	cytochrome P450, family 8, subfamily b, polypeptide 1	8.12389	-2.3364	38.684	1.51575e-07	1.84271e-05	6.08251
Ex.vivo	ENSMUSG00000102212				8.31584	-2.45498	38.6701	1.51853e-07	1.84271e-05	5.99368
In.vitro	ENSMUSG00000074973				-7.86094	-1.97491	-38.6518	1.52223e-07	1.84271e-05	6.45019
Ex.vivo	ENSMUSG00000093465				8.08171	-2.42786	38.6443	1.52374e-07	1.84271e-05	6.09654
Ex.vivo	ENSMUSG00000034911	234395	Ushbp1	USH1 protein network component harmonin binding protein 1	8.03473	-2.31421	38.5468	1.54363e-07	1.84453e-05	6.10518
Ex.vivo	ENSMUSG00000065987	69165	Cd209b	CD209b antigen	8.22955	-2.42403	38.5458	1.54385e-07	1.84453e-05	6.0163
Ex.vivo	ENSMUSG00000074491	75863	Clec4g	C-type lectin domain family 4, member g	8.17692	-2.37575	38.4553	1.56258e-07	1.84667e-05	6.02824
Ex.vivo	ENSMUSG00000069919	15122	Hba-a1	hemoglobin alpha, adult chain 1	8.03472	-2.31765	38.4183	1.57032e-07	1.84667e-05	6.08821
Ex.vivo	ENSMUSG00000033508	67855	Asprv1	aspartic peptidase, retroviral-like 1	7.90241	-2.25539	38.4028	1.57358e-07	1.84667e-05	6.14696
In.vitro	ENSMUSG00000023959	224796	Clic5	chloride intracellular channel 5	-8.04021	-2.06638	-38.1689	1.62371e-07	1.87727e-05	6.30717
Ex.vivo	ENSMUSG00000086825				7.84894	-2.36126	38.1572	1.62627e-07	1.87727e-05	6.13902
Ex.vivo	ENSMUSG00000087455	76676	5330411J11Rik	RIKEN cDNA 5330411J11 gene	8.5884	-3.07062	38.149	1.62805e-07	1.87727e-05	5.8029
Ex.vivo	ENSMUSG00000106254				7.46405	-2.53844	38.0592	1.64787e-07	1.88093e-05	6.3057
In.vitro	ENSMUSG00000074217	70134	Misp3	MISP family member 3	-7.8835	-2.08692	-38.0082	1.65925e-07	1.88093e-05	6.3547
Ex.vivo	ENSMUSG00000105906	110785	Iglc1	immunoglobulin lambda constant 1	7.84846	-2.19146	38.0063	1.65967e-07	1.88093e-05	6.1191
Ex.vivo	ENSMUSG00000103614				8.07787	-2.48978	37.8477	1.69569e-07	1.91083e-05	5.99242
Ex.vivo	ENSMUSG00000001670	234724	Tat	tyrosine aminotransferase	7.87696	-2.39309	37.7487	1.71863e-07	1.91083e-05	6.07134
In.vitro	ENSMUSG00000061878	20698	Sphk1	sphingosine kinase 1	-7.41758	-2.36591	-37.7413	1.72036e-07	1.91083e-05	6.52669
In.vitro	ENSMUSG00000051022	15476	Hs3st1	heparan sulfate (glucosamine) 3-O-sulfotransferase 1	-8.24329	-2.3947	-37.7192	1.72553e-07	1.91083e-05	6.15818
Ex.vivo	ENSMUSG00000033847	232889	Pla2g4c	phospholipase A2, group IVC (cytosolic, calcium-independent)	8.09997	-2.51183	37.6327	1.74599e-07	1.91083e-05	5.95339
In.vitro	ENSMUSG00000104000				-8.4554	-2.43861	-37.601	1.75355e-07	1.91083e-05	6.05053
Ex.vivo	ENSMUSG00000029445	15445	Hpd	4-hydroxyphenylpyruvic acid dioxygenase	7.80337	-2.20719	37.5932	1.75543e-07	1.91083e-05	6.0844
Ex.vivo	ENSMUSG00000036412	545260	Arsi	arylsulfatase i	7.30164	-2.36997	37.5611	1.76314e-07	1.91083e-05	6.31551
Ex.vivo	ENSMUSG00000039315	27278	Clnk	cytokine-dependent hematopoietic cell linker	7.71424	-2.21376	37.4721	1.78475e-07	1.91572e-05	6.10937
Ex.vivo	ENSMUSG00000070291	100048658	Ddx43	DEAD box helicase 43	7.81135	-2.60436	37.4487	1.79048e-07	1.91572e-05	6.06111
Ex.vivo	ENSMUSG00000093668	75507	Pou5f2	POU domain class 5, transcription factor 2	7.54487	-2.51443	37.4237	1.79662e-07	1.91572e-05	6.18198
Ex.vivo	ENSMUSG00000097859				7.70723	-2.27857	37.3722	1.80935e-07	1.91897e-05	6.09907
In.vitro	ENSMUSG00000028717	21349	Tal1	T cell acute lymphocytic leukemia 1	-7.69009	-1.99514	-37.3031	1.82662e-07	1.92698e-05	6.34516
Ex.vivo	ENSMUSG00000079015	20702	Serpina1c	serine (or cysteine) peptidase inhibitor, clade A, member 1C	7.56303	-2.44829	37.1378	1.86873e-07	1.9563e-05	6.13445
Ex.vivo	ENSMUSG00000045087	94226	S1pr5	sphingosine-1-phosphate receptor 5	8.16645	-2.71357	37.0914	1.88075e-07	1.9563e-05	5.84956
In.vitro	ENSMUSG00000029158	75581	Yipf7	Yip1 domain family, member 7	-7.594	-2.22673	-37.079	1.884e-07	1.9563e-05	6.35734
Ex.vivo	ENSMUSG00000021182	68339	Ccdc88c	coiled-coil domain containing 88C	7.77251	-2.27616	36.8268	1.95114e-07	2.01547e-05	5.994
In.vitro	ENSMUSG00000054423	27062	Cadps	Ca2+-dependent secretion activator	-7.10501	-2.11515	-36.6875	1.98947e-07	2.04441e-05	6.52382
Ex.vivo	ENSMUSG00000059908	17836	Mug1	murinoglobulin 1	7.77733	-2.44768	36.6427	2.00196e-07	2.04665e-05	5.9663
Ex.vivo	ENSMUSG00000086124	320367	A530076I17Rik	RIKEN cDNA A530076I17 gene	7.13598	-2.66146	36.4957	2.04369e-07	2.07072e-05	6.248
Ex.vivo	ENSMUSG00000044103	215257	Il1f9	interleukin 1 family, member 9	8.80135	-3.19266	36.4863	2.0464e-07	2.07072e-05	5.48317
Ex.vivo	ENSMUSG00000037982				7.30157	-2.62096	36.3679	2.08082e-07	2.09487e-05	6.15125
In.vitro	ENSMUSG00000055963	208820	Triqk	triple QxxK/R motif containing	-7.44774	-2.4314	-36.2924	2.10312e-07	2.10419e-05	6.31371
Ex.vivo	ENSMUSG00000058620	11552	Adra2b	adrenergic receptor, alpha 2b	8.08169	-2.80913	36.265	2.1113e-07	2.10419e-05	5.77374
Ex.vivo	ENSMUSG00000037053	12007	Azgp1	alpha-2-glycoprotein 1, zinc	7.40102	-2.43451	36.1962	2.13198e-07	2.11418e-05	6.08009
In.vitro	ENSMUSG00000020435	74309	Osbp2	oxysterol binding protein 2	-7.7787	-2.29022	-36.081	2.16711e-07	2.13832e-05	6.13626
Ex.vivo	ENSMUSG00000058952	12630	Cfi	complement component factor i	7.28237	-2.26448	35.5344	2.34367e-07	2.29031e-05	6.04245
Ex.vivo	ENSMUSG00000064262	243374	Gimap8	GTPase, IMAP family member 8	7.67051	-2.47757	35.5327	2.34424e-07	2.29031e-05	5.85966
Ex.vivo	ENSMUSG00000084632	115488854	Gm23887	predicted gene, 23887	7.3294	-2.74428	35.4817	2.36158e-07	2.29594e-05	6.0126
Ex.vivo	ENSMUSG00000051998	240754	Lax1	lymphocyte transmembrane adaptor 1	7.3941	-2.46021	35.4276	2.38014e-07	2.3027e-05	5.97425
Ex.vivo	ENSMUSG00000107054				7.26202	-3.12771	35.332	2.41336e-07	2.3235e-05	6.02308
In.vitro	ENSMUSG00000050064	242109	Zfp697	zinc finger protein 697	-7.47932	-2.76669	-35.2529	2.44129e-07	2.33904e-05	6.15162
Ex.vivo	ENSMUSG00000037254	16425	Itih2	inter-alpha trypsin inhibitor, heavy chain 2	8.62701	-3.17262	35.1945	2.46215e-07	2.34768e-05	5.37723
Ex.vivo	ENSMUSG00000039956	77037	Mrap	melanocortin 2 receptor accessory protein	7.36818	-2.44632	35.0761	2.50508e-07	2.37568e-05	5.93581
Ex.vivo	ENSMUSG00000105472				7.47502	-2.49971	35.0183	2.52636e-07	2.37568e-05	5.87707
Ex.vivo	ENSMUSG00000050600	100043757	Zfp831	zinc finger protein 831	7.92735	-2.72414	34.9977	2.53397e-07	2.37568e-05	5.66387
Ex.vivo	ENSMUSG00000104509				7.4978	-2.55233	34.95	2.55179e-07	2.37568e-05	5.85645
Ex.vivo	ENSMUSG00000043505	317757	Gimap5	GTPase, IMAP family member 5	7.20276	-2.26166	34.9271	2.56035e-07	2.37568e-05	5.99267
Ex.vivo	ENSMUSG00000105646				7.60747	-2.63754	34.9189	2.56348e-07	2.37568e-05	5.80056
In.vitro	ENSMUSG00000090698	381823	Apold1	apolipoprotein L domain containing 1	-7.58164	-2.4126	-34.858	2.58652e-07	2.37568e-05	6.04853
Ex.vivo	ENSMUSG00000075010	107350	AW112010	expressed sequence AW112010	3.99936	7.23472	34.8558	2.58734e-07	2.37568e-05	8.04035
Ex.vivo	ENSMUSG00000021708	19418	Rasgrf2	RAS protein-specific guanine nucleotide-releasing factor 2	7.51857	-2.94655	34.6282	2.67579e-07	2.44557e-05	5.79972
Ex.vivo	ENSMUSG00000014030	18507	Pax5	paired box 5	6.7082	-2.91971	34.5006	2.72692e-07	2.477e-05	6.16814
Ex.vivo	ENSMUSG00000050241	243655	Klre1	killer cell lectin-like receptor family E member 1	7.07443	-2.36391	34.4077	2.7649e-07	2.477e-05	5.97778
Ex.vivo	ENSMUSG00000032839	22063	Trpc1	transient receptor potential cation channel, subfamily C, member 1	7.29779	-2.47976	34.3939	2.7706e-07	2.477e-05	5.86933
In.vitro	ENSMUSG00000078532	67149	Nkain1	Na+/K+ transporting ATPase interacting 1	-7.54879	-2.39006	-34.3486	2.7894e-07	2.477e-05	5.98835
Ex.vivo	ENSMUSG00000048154	381022	Kmt2d	lysine (K)-specific methyltransferase 2D	3.28695	5.41211	34.3391	2.79336e-07	2.477e-05	7.95977
Ex.vivo	ENSMUSG00000009292	28240	Trpm2	transient receptor potential cation channel, subfamily M, member 2	5.99788	6.1617	34.3352	2.79499e-07	2.477e-05	7.9628
Ex.vivo	ENSMUSG00000030165	16643	Klrd1	killer cell lectin-like receptor, subfamily D, member 1	7.13596	-2.3009	34.3289	2.7976e-07	2.477e-05	5.93671
Ex.vivo	ENSMUSG00000042249	320129	Grk3	G protein-coupled receptor kinase 3	5.11523	4.15691	34.1744	2.86311e-07	2.52373e-05	7.58058
Ex.vivo	ENSMUSG00000023132	14938	Gzma	granzyme A	8.24675	-2.95666	34.0803	2.90387e-07	2.53046e-05	5.38394
Ex.vivo	ENSMUSG00000097385				6.7476	-2.64191	34.0504	2.91699e-07	2.53046e-05	6.08218
Ex.vivo	ENSMUSG00000060807	12401	Serpina6	serine (or cysteine) peptidase inhibitor, clade A, member 6	7.33719	-2.55593	34.0463	2.91877e-07	2.53046e-05	5.79909
Ex.vivo	ENSMUSG00000036306	211134	Lzts1	leucine zipper, putative tumor suppressor 1	7.38069	-2.70704	34.0395	2.92178e-07	2.53046e-05	5.77752
In.vitro	ENSMUSG00000034997	15558	Htr2a	5-hydroxytryptamine (serotonin) receptor 2A	-7.43351	-2.62213	-33.8393	3.01148e-07	2.59682e-05	5.96404
Ex.vivo	ENSMUSG00000089901				8.84829	0.492152	33.6708	3.08961e-07	2.64567e-05	6.11161
Ex.vivo	ENSMUSG00000078680	100039008	Mup10	major urinary protein 10	7.05186	-2.75348	33.6597	3.09482e-07	2.64567e-05	5.87688
Ex.vivo	ENSMUSG00000026117	22637	Zap70	zeta-chain (TCR) associated protein kinase	6.77744	-2.50732	33.5531	3.14558e-07	2.66995e-05	5.9929
Ex.vivo	ENSMUSG00000066366	20700	Serpina1a	serine (or cysteine) peptidase inhibitor, clade A, member 1A	7.11846	-2.4873	33.5436	3.15014e-07	2.66995e-05	5.82748
In.vitro	ENSMUSG00000048806	15977	Ifnb1	interferon beta 1, fibroblast	-8.32346	-2.84142	-33.3069	3.26667e-07	2.74962e-05	5.49179
Ex.vivo	ENSMUSG00000003053	13095	Cyp2c29	cytochrome P450, family 2, subfamily c, polypeptide 29	7.04864	-3.09203	33.2965	3.27188e-07	2.74962e-05	5.8233
Ex.vivo	ENSMUSG00000061577	382045	Adgrg5	adhesion G protein-coupled receptor G5	6.63308	-2.1592	33.2219	3.30971e-07	2.76968e-05	6.01253
Ex.vivo	ENSMUSG00000067610	503550	Klri1	killer cell lectin-like receptor family I member 1	7.07441	-2.47256	33.0857	3.3802e-07	2.81173e-05	5.77871
Ex.vivo	ENSMUSG00000089145				7.13999	-2.63728	33.0702	3.38831e-07	2.81173e-05	5.74503
Ex.vivo	ENSMUSG00000106451				6.53743	-2.8886	32.951	3.45163e-07	2.85234e-05	6.0175
Ex.vivo	ENSMUSG00000046337	381337	Fam178b	family with sequence similarity 178, member B	7.27457	-2.61772	32.8808	3.48962e-07	2.87177e-05	5.65191
Ex.vivo	ENSMUSG00000032079	66113	Apoa5	apolipoprotein A-V	7.0966	-2.65471	32.7808	3.54454e-07	2.89474e-05	5.7211
Ex.vivo	ENSMUSG00000032776	244049	Mctp2	multiple C2 domains, transmembrane 2	7.53083	-2.98484	32.7686	3.55131e-07	2.89474e-05	5.51393
Ex.vivo	ENSMUSG00000042345	328795	Ubash3a	ubiquitin associated and SH3 domain containing, A	7.22305	-2.59105	32.7319	3.57178e-07	2.89474e-05	5.65331
In.vitro	ENSMUSG00000062591	22153	Tubb4a	tubulin, beta 4A class IVA	-6.72563	-2.74562	-32.7245	3.57591e-07	2.89474e-05	6.11485
In.vitro	ENSMUSG00000021814	11750	Anxa7	annexin A7	-2.49793	6.26165	-32.6228	3.63343e-07	2.92935e-05	7.77852
Ex.vivo	ENSMUSG00000024353	69816	Mzb1	marginal zone B and B1 cell-specific protein 1	6.80465	-2.72386	32.5188	3.69339e-07	2.96563e-05	5.82061
Ex.vivo	ENSMUSG00000020911	16669	Krt19	keratin 19	7.04862	-2.70511	32.4293	3.74597e-07	2.99209e-05	5.68931
Ex.vivo	ENSMUSG00000102615				7.32059	-2.9213	32.4115	3.75652e-07	2.99209e-05	5.55722
Ex.vivo	ENSMUSG00000079186	14940	Gzmc	granzyme C	8.25789	-3.35746	32.2826	3.83407e-07	3.04164e-05	5.1048
Ex.vivo	ENSMUSG00000069917	110257	Hba-a2	hemoglobin alpha, adult chain 2	7.16121	-2.66334	32.2266	3.8683e-07	3.05657e-05	5.60378
Ex.vivo	ENSMUSG00000102157				7.1612	-2.79094	32.2014	3.88389e-07	3.05671e-05	5.5998
Ex.vivo	ENSMUSG00000067219	70701	Nipal1	NIPA-like domain containing 1	7.0744	-2.60158	32.1442	3.91946e-07	3.07251e-05	5.63217
Ex.vivo	ENSMUSG00000034028	225825	Cd226	CD226 antigen	8.1022	-3.34302	32.0758	3.96247e-07	3.094e-05	5.14259
Ex.vivo	ENSMUSG00000104940				6.54247	-3.09345	32.0263	3.99399e-07	3.09644e-05	5.87032
Ex.vivo	ENSMUSG00000105694				7.51355	-3.12384	32.0218	3.99682e-07	3.09644e-05	5.40519
In.vitro	ENSMUSG00000026023	271697	Cdk15	cyclin-dependent kinase 15	-6.75903	-2.8774	-31.9825	4.02211e-07	3.10391e-05	5.98288
Ex.vivo	ENSMUSG00000035031	230558	C8a	complement component 8, alpha polypeptide	7.44071	-3.34704	31.9406	4.04921e-07	3.1105e-05	5.42645
Ex.vivo	ENSMUSG00000041653	116939	Pnpla3	patatin-like phospholipase domain containing 3	6.74969	-2.81086	31.9209	4.06202e-07	3.1105e-05	5.75293
Ex.vivo	ENSMUSG00000103252				6.92762	-2.96167	31.8658	4.09816e-07	3.11361e-05	5.65835
In.vitro	ENSMUSG00000097252				-6.85637	-2.97568	-31.8504	4.10832e-07	3.11361e-05	5.91737
Ex.vivo	ENSMUSG00000067389				6.43826	-2.73055	31.8431	4.11317e-07	3.11361e-05	5.89204
Ex.vivo	ENSMUSG00000048281	239133	Dleu7	deleted in lymphocytic leukemia, 7	6.29124	-3.12203	31.7591	4.16921e-07	3.14403e-05	5.95065
Ex.vivo	ENSMUSG00000055202	240063	Zfp811	zinc finger protein 811	7.32058	-2.87951	31.7096	4.20271e-07	3.15729e-05	5.44623
Ex.vivo	ENSMUSG00000057058	78473	Skap1	src family associated phosphoprotein 1	7.26285	-2.78159	31.667	4.23173e-07	3.16709e-05	5.46671
Ex.vivo	ENSMUSG00000028766	11647	Alpl	alkaline phosphatase, liver/bone/kidney	7.23955	-3.81338	31.6237	4.26152e-07	3.17739e-05	5.47081
Ex.vivo	ENSMUSG00000049152	223337	Ugt3a2	UDP glycosyltransferases 3 family, polypeptide A2	7.65343	-3.13994	31.5611	4.30503e-07	3.19782e-05	5.26663
Ex.vivo	ENSMUSG00000038168	210530	P3h2	prolyl 3-hydroxylase 2	6.26361	-2.48156	31.5227	4.332e-07	3.20376e-05	5.92623
Ex.vivo	ENSMUSG00000056973	104158	Ces1d	carboxylesterase 1D	6.90651	-2.90007	31.5038	4.34535e-07	3.20376e-05	5.61051
In.vitro	ENSMUSG00000021362	107889	Gcm2	glial cells missing homolog 2	-6.00457	-3.10446	-31.4572	4.37842e-07	3.21619e-05	6.06207
Ex.vivo	ENSMUSG00000055415	319767	Atp10b	ATPase, class V, type 10B	6.6904	-2.89346	31.3599	4.44851e-07	3.24148e-05	5.69161
In.vitro	ENSMUSG00000023993	71326	Treml1	triggering receptor expressed on myeloid cells-like 1	-6.49297	-2.78878	-31.3518	4.45437e-07	3.24148e-05	6.0036
Ex.vivo	ENSMUSG00000075184	414125	F930017D23Rik	RIKEN cDNA F930017D23 gene	6.81633	-3.0221	31.3415	4.46188e-07	3.24148e-05	5.62774
Ex.vivo	ENSMUSG00000106115				6.88335	-2.59672	31.2994	4.49271e-07	3.25197e-05	5.58864
In.vitro	ENSMUSG00000031520	22341	Vegfc	vascular endothelial growth factor C	-6.97422	-2.67254	-31.1833	4.57912e-07	3.27694e-05	5.75614
Ex.vivo	ENSMUSG00000043932	320407	Klri2	killer cell lectin-like receptor family I member 2	6.7262	-2.82888	31.1718	4.58779e-07	3.27694e-05	5.64373
Ex.vivo	ENSMUSG00000085591				6.72621	-2.7952	31.165	4.59289e-07	3.27694e-05	5.64263
Ex.vivo	ENSMUSG00000106057				7.11855	-3.43015	31.1108	4.63407e-07	3.27694e-05	5.4454
Ex.vivo	ENSMUSG00000021573	72948	Tppp	tubulin polymerization promoting protein	6.47133	-2.73651	31.1007	4.64181e-07	3.27694e-05	5.75602
Ex.vivo	ENSMUSG00000097667				6.89445	-2.8608	31.0963	4.64514e-07	3.27694e-05	5.55027
Ex.vivo	ENSMUSG00000025396	27400	Hsd17b6	hydroxysteroid (17-beta) dehydrogenase 6	6.99666	-2.76696	31.0913	4.64903e-07	3.27694e-05	5.50041
Ex.vivo	ENSMUSG00000085684	76874	4930469K13Rik	RIKEN cDNA 4930469K13 gene	6.17048	-3.17884	31.0777	4.6594e-07	3.27694e-05	5.89973
In.vitro	ENSMUSG00000025420	71206	Katnal2	katanin p60 subunit A-like 2	-7.00018	-2.67217	-31.005	4.71568e-07	3.30481e-05	5.71523
Ex.vivo	ENSMUSG00000063646	76071	Jakmip1	janus kinase and microtubule interacting protein 1	7.96217	-3.30808	30.9484	4.76008e-07	3.32418e-05	5.02544
In.vitro	ENSMUSG00000097316	100038712	Gm10516	predicted gene 10516	-6.32905	-2.92823	-30.9214	4.78136e-07	3.32732e-05	6.0087
In.vitro	ENSMUSG00000069920	97440	B3gnt9	UDP-GlcNAc:betaGal beta-1,3-N-acetylglucosaminyltransferase 9	-6.60663	-2.8248	-30.8747	4.81856e-07	3.34148e-05	5.87345
Ex.vivo	ENSMUSG00000102383				6.09773	-2.83784	30.7136	4.94953e-07	3.38878e-05	5.87562
Ex.vivo	ENSMUSG00000037106	631797	Fer1l6	fer-1-like 6 (C. elegans)	6.69615	-2.80532	30.7064	4.95544e-07	3.38878e-05	5.58194
In.vitro	ENSMUSG00000019779	14302	Frk	fyn-related kinase	-7.1314	-2.56382	-30.7015	4.95952e-07	3.38878e-05	5.60584
Ex.vivo	ENSMUSG00000052117	242484	D630039A03Rik	RIKEN cDNA D630039A03 gene	7.61016	-3.28917	30.6929	4.9666e-07	3.38878e-05	5.14562
In.vitro	ENSMUSG00000104351				-6.4704	-2.91169	-30.6804	4.97703e-07	3.38878e-05	5.90388
Ex.vivo	ENSMUSG00000086587	100038514	Gm11837	predicted gene 11837	6.58298	-3.42751	30.6657	4.98928e-07	3.38878e-05	5.63011
Ex.vivo	ENSMUSG00000022708	56490	Zbtb20	zinc finger and BTB domain containing 20	3.65533	5.61846	30.6438	5.00751e-07	3.38955e-05	7.45831
Ex.vivo	ENSMUSG00000040033	20847	Stat2	signal transducer and activator of transcription 2	3.16391	6.83844	30.563	5.07577e-07	3.42408e-05	7.4406
Ex.vivo	ENSMUSG00000064023	259277	Klk8	kallikrein related-peptidase 8	6.06253	-2.89213	30.3926	5.22328e-07	3.50323e-05	5.83955
Ex.vivo	ENSMUSG00000103657				6.87049	-2.90222	30.3719	5.24151e-07	3.50323e-05	5.44227
Ex.vivo	ENSMUSG00000030472	72431	Ceacam18	carcinoembryonic antigen-related cell adhesion molecule 18	7.11491	-2.982	30.3297	5.27898e-07	3.50323e-05	5.31831
Ex.vivo	ENSMUSG00000095630	637227	Igkv6-23	immunoglobulin kappa variable 6-23	6.92765	-2.85024	30.316	5.29127e-07	3.50323e-05	5.40547
Ex.vivo	ENSMUSG00000087354	67394	4930404I05Rik	RIKEN cDNA 4930404I05 gene	6.811	-2.87563	30.29	5.31457e-07	3.50323e-05	5.45721
In.vitro	ENSMUSG00000025854	80752	Fam20c	family with sequence similarity 20, member C	-3.95678	6.33186	-30.2892	5.31523e-07	3.50323e-05	7.39439
Ex.vivo	ENSMUSG00000100572	69750	2410021H03Rik	RIKEN cDNA 2410021H03 gene	6.78033	-2.74404	30.2875	5.31675e-07	3.50323e-05	5.47159
Ex.vivo	ENSMUSG00000027761	67758	Aadac	arylacetamide deacetylase	6.81274	-2.93886	30.1657	5.42767e-07	3.56447e-05	5.43554
Ex.vivo	ENSMUSG00000035148	14762	Gpr33	G protein-coupled receptor 33	7.53089	-3.21611	30.1449	5.44689e-07	3.56529e-05	5.09143
Ex.vivo	ENSMUSG00000094951				6.33822	-3.27475	30.1193	5.47071e-07	3.5691e-05	5.65826
Ex.vivo	ENSMUSG00000073940	101488143	Hbb-bt	hemoglobin, beta adult t chain	6.95801	-2.87116	30.0966	5.49186e-07	3.57115e-05	5.35412
Ex.vivo	ENSMUSG00000021057	238276	Akap5	A kinase (PRKA) anchor protein 5	7.56077	-3.66823	30.0559	5.53006e-07	3.58424e-05	5.06255
Ex.vivo	ENSMUSG00000051354	268288	Samd3	sterile alpha motif domain containing 3	7.08663	-2.9257	29.9569	5.62435e-07	3.62215e-05	5.26914
Ex.vivo	ENSMUSG00000094420	692165	Igkv10-96	immunoglobulin kappa variable 10-96	7.07222	-3.00406	29.9561	5.62508e-07	3.62215e-05	5.27587
Ex.vivo	ENSMUSG00000076934	16142	Iglv1	immunoglobulin lambda variable 1	7.00932	-2.93573	29.7411	5.83659e-07	3.74618e-05	5.2694
Ex.vivo	ENSMUSG00000006587	30927	Snai3	snail family zinc finger 3	7.38716	-3.71639	29.6911	5.88705e-07	3.76638e-05	5.08198
Ex.vivo	ENSMUSG00000030236	28253	Slco1b2	solute carrier organic anion transporter family, member 1b2	7.78796	-3.53452	29.6479	5.9311e-07	3.77318e-05	4.88846
Ex.vivo	ENSMUSG00000102516				7.11854	-3.17089	29.6434	5.93572e-07	3.77318e-05	5.20072
In.vitro	ENSMUSG00000091017	619288	Fam71a	family with sequence similarity 71, member A	-6.95551	-3.52897	-29.5293	6.05416e-07	3.83471e-05	5.48803
Ex.vivo	ENSMUSG00000083995				6.571	-2.92185	29.5009	6.08405e-07	3.83471e-05	5.43951
Ex.vivo	ENSMUSG00000029510	71951	Gpc2	glypican 2 (cerebroglycan)	6.50131	-2.87487	29.4948	6.09052e-07	3.83471e-05	5.47234
Ex.vivo	ENSMUSG00000076752	107574	Trgc2	T cell receptor gamma, constant 2	6.46998	-2.65986	29.3437	6.25291e-07	3.89188e-05	5.46155
In.vitro	ENSMUSG00000028378	67103	Ptgr1	prostaglandin reductase 1	-5.27928	3.56081	-29.3399	6.25702e-07	3.89188e-05	6.65531
Ex.vivo	ENSMUSG00000107109				6.9312	-3.50561	29.3306	6.26723e-07	3.89188e-05	5.2364
Ex.vivo	ENSMUSG00000103928				7.32067	-3.24963	29.3227	6.27589e-07	3.89188e-05	5.0501
Ex.vivo	ENSMUSG00000077196	115486337	Gm22267	predicted gene, 22267	6.85543	-2.95426	29.3195	6.27944e-07	3.89188e-05	5.27083
Ex.vivo	ENSMUSG00000097737				7.05194	-3.43349	29.2228	6.38649e-07	3.94589e-05	5.1601
In.vitro	ENSMUSG00000087579	668215	Hectd2os	Hectd2, opposite strand	-6.91061	-3.03154	-29.1631	6.45384e-07	3.96744e-05	5.44512
Ex.vivo	ENSMUSG00000097358				6.6961	-2.94057	29.15	6.46865e-07	3.96744e-05	5.31825
Ex.vivo	ENSMUSG00000032094	12500	Cd3d	CD3 antigen, delta polypeptide	6.50613	-2.72039	29.1388	6.48137e-07	3.96744e-05	5.40843
In.vitro	ENSMUSG00000071398	73667	2410004P03Rik	RIKEN cDNA 2410004P03 gene	-6.24037	-2.93655	-29.0921	6.53484e-07	3.9815e-05	5.73948
Ex.vivo	ENSMUSG00000104867				6.23843	-3.26114	29.0635	6.56789e-07	3.9815e-05	5.52604
Ex.vivo	ENSMUSG00000074232				7.11624	-3.16094	29.0578	6.57451e-07	3.9815e-05	5.10086
Ex.vivo	ENSMUSG00000104453				6.75029	-2.90554	29.049	6.58464e-07	3.9815e-05	5.27451
Ex.vivo	ENSMUSG00000103697				7.02089	-3.60819	29.0285	6.60852e-07	3.9838e-05	5.14115
In.vitro	ENSMUSG00000103088	93703	Pcdhgb6	protocadherin gamma subfamily B, 6	-6.25509	-3.06546	-28.6571	7.05906e-07	4.24249e-05	5.65617
Ex.vivo	ENSMUSG00000089959				6.50793	-2.94363	28.6365	7.08502e-07	4.24524e-05	5.31943
In.vitro	ENSMUSG00000037347	60322	Chst7	carbohydrate (N-acetylglucosamino) sulfotransferase 7	-5.98099	-2.71946	-28.6066	7.12306e-07	4.25196e-05	5.7733
Ex.vivo	ENSMUSG00000060402	68947	Chst8	carbohydrate sulfotransferase 8	6.63309	-3.02682	28.5826	7.15369e-07	4.25196e-05	5.24918
In.vitro	ENSMUSG00000056569	17528	Mpz	myelin protein zero	-6.15201	-3.04438	-28.5773	7.16056e-07	4.25196e-05	5.68941
Ex.vivo	ENSMUSG00000104653				6.66076	-3.60174	28.5585	7.18464e-07	4.25352e-05	5.23152
Ex.vivo	ENSMUSG00000106976				6.95006	-3.16301	28.4367	7.34366e-07	4.33473e-05	5.07079
Ex.vivo	ENSMUSG00000073145				6.66534	-3.07134	28.4064	7.38388e-07	4.34554e-05	5.20226
Ex.vivo	ENSMUSG00000066072	13117	Cyp4a10	cytochrome P450, family 4, subfamily a, polypeptide 10	7.35558	-3.71283	28.1898	7.67895e-07	4.50582e-05	4.83472
Ex.vivo	ENSMUSG00000104214				6.29999	-2.60945	28.1177	7.78033e-07	4.54113e-05	5.42373
Ex.vivo	ENSMUSG00000025127	14527	Gcgr	glucagon receptor	6.95656	-3.8873	28.1145	7.78492e-07	4.54113e-05	5.01007
Ex.vivo	ENSMUSG00000104018				6.57102	-2.98644	28.0842	7.828e-07	4.55286e-05	5.19017
Ex.vivo	ENSMUSG00000104585	70924	4921511C10Rik	RIKEN cDNA 4921511C10 gene	6.43233	-2.89254	28.0339	7.90009e-07	4.56837e-05	5.24849
Ex.vivo	ENSMUSG00000038156	233744	Spon1	spondin 1, (f-spondin) extracellular matrix protein	6.72601	-3.33827	28.0335	7.90073e-07	4.56837e-05	5.10611
Ex.vivo	ENSMUSG00000105412				6.87045	-3.18905	27.955	8.01487e-07	4.6005e-05	5.02252
Ex.vivo	ENSMUSG00000019828	14816	Grm1	glutamate receptor, metabotropic 1	7.1596	-3.81641	27.9481	8.02506e-07	4.6005e-05	4.88357
In.vitro	ENSMUSG00000039200	75329	Atf7ip2	activating transcription factor 7 interacting protein 2	-6.6497	-2.75461	-27.9476	8.02587e-07	4.6005e-05	5.34814
Ex.vivo	ENSMUSG00000105733				7.38731	-3.53756	27.9192	8.06772e-07	4.61116e-05	4.77119
Ex.vivo	ENSMUSG00000086479				6.30723	-2.98486	27.8626	8.15192e-07	4.64589e-05	5.27845
Ex.vivo	ENSMUSG00000099930	105245043	Gm2396	predicted gene 2396	6.66319	-3.20582	27.8264	8.20632e-07	4.66349e-05	5.09892
In.vitro	ENSMUSG00000021451	20354	Sema4d	sema domain, immunoglobulin domain (Ig), transmembrane domain (TM) and short cytoplasmic domain, (semaphorin) 4D	-4.85036	6.77137	-27.8092	8.23245e-07	4.66498e-05	6.95801
Ex.vivo	ENSMUSG00000061397	223917	Krt79	keratin 79	6.92054	-3.21249	27.7856	8.26825e-07	4.66804e-05	4.96782
In.vitro	ENSMUSG00000048752	235631	Prss50	protease, serine 50	-6.7566	-2.80128	-27.7741	8.28574e-07	4.66804e-05	5.26786
In.vitro	ENSMUSG00000045294	231070	Insig1	insulin induced gene 1	-2.45045	5.41166	-27.7593	8.30846e-07	4.66804e-05	6.95271
Ex.vivo	ENSMUSG00000104720				6.53898	-3.12044	27.73	8.35352e-07	4.68009e-05	5.14147
Ex.vivo	ENSMUSG00000023960	83965	Enpp5	ectonucleotide pyrophosphatase/phosphodiesterase 5	5.40564	2.63634	27.6599	8.46234e-07	4.71065e-05	6.52601
Ex.vivo	ENSMUSG00000052736	16642	Klrc2	killer cell lectin-like receptor subfamily C, member 2	7.07439	-3.81338	27.6491	8.47926e-07	4.71065e-05	4.86966
Ex.vivo	ENSMUSG00000039899	14190	Fgl2	fibrinogen-like protein 2	2.53697	6.23447	27.6491	8.47931e-07	4.71065e-05	6.93061
In.vitro	ENSMUSG00000021306	83924	Gpr137b	G protein-coupled receptor 137B	-3.08545	6.49253	-27.6251	8.51704e-07	4.71839e-05	6.88877
Ex.vivo	ENSMUSG00000104262				6.71684	-3.07364	27.6096	8.54156e-07	4.71879e-05	5.03349
Ex.vivo	ENSMUSG00000104235				5.73902	-3.23762	27.5404	8.6521e-07	4.75756e-05	5.49859
Ex.vivo	ENSMUSG00000032380	13143	Dapk2	death-associated protein kinase 2	6.10343	-3.18525	27.5315	8.66644e-07	4.75756e-05	5.31765
In.vitro	ENSMUSG00000085532				-5.78381	-3.22259	-27.5208	8.68368e-07	4.75756e-05	5.66729
Ex.vivo	ENSMUSG00000027513	18534	Pck1	phosphoenolpyruvate carboxykinase 1, cytosolic	6.36697	-2.84373	27.4989	8.71903e-07	4.76376e-05	5.18276
Ex.vivo	ENSMUSG00000022877	94175	Hrg	histidine-rich glycoprotein	6.65051	-3.03126	27.448	8.80216e-07	4.78322e-05	5.03579
Ex.vivo	ENSMUSG00000102556				6.57285	-3.22356	27.4476	8.80287e-07	4.78322e-05	5.07327
In.vitro	ENSMUSG00000066510	330963	Ankdd1a	ankyrin repeat and death domain containing 1A	-6.29829	-2.95151	-27.3365	8.98744e-07	4.87016e-05	5.39694
Ex.vivo	ENSMUSG00000034438	76074	Gbp8	guanylate-binding protein 8	4.13144	5.62627	27.2635	9.11122e-07	4.90598e-05	6.85965
Ex.vivo	ENSMUSG00000081995				6.14844	-3.39714	27.2568	9.12284e-07	4.90598e-05	5.24478
In.vitro	ENSMUSG00000071722	270624	Spin4	spindlin family, member 4	-6.12357	-3.35144	-27.2534	9.12859e-07	4.90598e-05	5.43204
Ex.vivo	ENSMUSG00000016498	58205	Pdcd1lg2	programmed cell death 1 ligand 2	6.21843	-2.71186	27.1911	9.23617e-07	4.90598e-05	5.1983
Ex.vivo	ENSMUSG00000044770	268297	Scml4	Scm polycomb group protein like 4	6.4697	-3.02771	27.1799	9.25567e-07	4.90598e-05	5.07372
Ex.vivo	ENSMUSG00000102953				6.39226	-2.96554	27.16	9.29047e-07	4.90598e-05	5.10767
Ex.vivo	ENSMUSG00000036832	65086	Lpar3	lysophosphatidic acid receptor 3	7.2745	-3.51837	27.1531	9.30256e-07	4.90598e-05	4.68381
In.vitro	ENSMUSG00000024659	16952	Anxa1	annexin A1	-4.54511	8.44964	-27.1488	9.31009e-07	4.90598e-05	6.79164
Ex.vivo	ENSMUSG00000058396	11536	Gpr182	G protein-coupled receptor 182	6.1238	-2.71851	27.1426	9.32099e-07	4.90598e-05	5.23559
Ex.vivo	ENSMUSG00000089636				5.94358	-3.31068	27.1409	9.32396e-07	4.90598e-05	5.32376
Ex.vivo	ENSMUSG00000022040	13850	Ephx2	epoxide hydrolase 2, cytoplasmic	7.28602	-3.68511	27.1355	9.33334e-07	4.90598e-05	4.67514
In.vitro	ENSMUSG00000021242	67963	Npc2	NPC intracellular cholesterol transporter 2	-1.64661	9.60989	-27.1259	9.35039e-07	4.90598e-05	6.81559
In.vitro	ENSMUSG00000072623	22750	Zfp9	zinc finger protein 9	-5.78649	-3.23533	-27.062	9.46392e-07	4.95245e-05	5.58069
Ex.vivo	ENSMUSG00000028736	18509	Pax7	paired box 7	6.43832	-3.19556	27.0289	9.52324e-07	4.97038e-05	5.0608
Ex.vivo	ENSMUSG00000076672				6.63391	-3.21275	27.0144	9.54945e-07	4.97098e-05	4.96333
Ex.vivo	ENSMUSG00000068407	497106	Rnase12	ribonuclease, RNase A family, 12 (non-active)	6.68198	-2.56331	26.9805	9.61114e-07	4.97841e-05	5.49262
Ex.vivo	ENSMUSG00000100768				5.78624	-3.47713	26.9746	9.62183e-07	4.97841e-05	5.37005
Ex.vivo	ENSMUSG00000097051				6.27964	-3.18286	26.9537	9.66e-07	4.97841e-05	5.12401
Ex.vivo	ENSMUSG00000015890	71761	Amdhd1	amidohydrolase domain containing 1	7.29637	-3.61949	26.9515	9.66413e-07	4.97841e-05	4.63599
Ex.vivo	ENSMUSG00000038665	320127	Dgki	diacylglycerol kinase, iota	6.97542	-3.50073	26.9347	9.69507e-07	4.98141e-05	4.78458
Ex.vivo	ENSMUSG00000099803				6.01258	-3.23423	26.9147	9.73181e-07	4.98737e-05	5.24747
Ex.vivo	ENSMUSG00000080783				5.62048	-3.28545	26.8727	9.8099e-07	5.00454e-05	5.43252
Ex.vivo	ENSMUSG00000040054	116848	Baz2a	bromodomain adjacent to zinc finger domain, 2A	2.28374	5.43567	26.8696	9.81578e-07	5.00454e-05	6.78649
Ex.vivo	ENSMUSG00000023868	23984	Pde10a	phosphodiesterase 10A	7.20826	-3.74484	26.8288	9.89239e-07	5.03066e-05	4.65443
Ex.vivo	ENSMUSG00000103238				6.39938	-2.35851	26.7964	9.95377e-07	5.04753e-05	5.32577
Ex.vivo	ENSMUSG00000092524	257805	Olfr756-ps1	olfactory receptor 756, pseudogene 1	6.2921	-3.1957	26.7845	9.97647e-07	5.04753e-05	5.08605
Ex.vivo	ENSMUSG00000023903	240047	Mmp25	matrix metallopeptidase 25	7.11856	-3.57885	26.7617	1.00199e-06	5.05661e-05	4.68416
In.vitro	ENSMUSG00000038721	15415	Hoxb7	homeobox B7	-6.24032	-3.01309	-26.7234	1.00938e-06	5.08095e-05	5.30852
Ex.vivo	ENSMUSG00000030217	109978	Art4	ADP-ribosyltransferase 4	6.29967	-4.09631	26.7065	1.01264e-06	5.08449e-05	5.0676
In.vitro	ENSMUSG00000024661	14319	Fth1	ferritin heavy polypeptide 1	-3.19792	13.4637	-26.615	1.03058e-06	5.16151e-05	6.56998
Ex.vivo	ENSMUSG00000058216	225884	Gstp3	glutathione S-transferase pi 3	6.25305	-2.97901	26.5404	1.04548e-06	5.22292e-05	5.0588
In.vitro	ENSMUSG00000030319	67088	Cand2	cullin-associated and neddylation-dissociated 2 (putative)	-5.89267	-3.26857	-26.5113	1.05136e-06	5.23911e-05	5.42766
Ex.vivo	ENSMUSG00000093861	381777	Igkv1-110	immunoglobulin kappa variable 1-110	5.55501	-3.296	26.4947	1.05475e-06	5.2428e-05	5.39291
Ex.vivo	ENSMUSG00000017897	14049	Eya2	EYA transcriptional coactivator and phosphatase 2	6.27678	-4.12235	26.459	1.06204e-06	5.26586e-05	5.03169
In.vitro	ENSMUSG00000036136	104943	Fam110c	family with sequence similarity 110, member C	-6.22352	-3.09838	-26.43	1.06802e-06	5.2823e-05	5.2603
Ex.vivo	ENSMUSG00000085546				6.2198	-2.97569	26.4002	1.0742e-06	5.29967e-05	5.04825
Ex.vivo	ENSMUSG00000064811	115488216	Gm22358	predicted gene, 22358	6.04056	-3.18242	26.2106	1.11455e-06	5.4851e-05	5.0995
Ex.vivo	ENSMUSG00000094335	16098	Igkv1-117	immunoglobulin kappa variable 1-117	7.00349	-3.81829	26.1652	1.12448e-06	5.50647e-05	4.62509
Ex.vivo	ENSMUSG00000026616	12902	Cr2	complement receptor 2	6.02388	-2.8817	26.1526	1.12725e-06	5.50647e-05	5.09648
Ex.vivo	ENSMUSG00000020863	67684	Luc7l3	LUC7-like 3 (S. cerevisiae)	2.6174	5.55697	26.1136	1.13589e-06	5.50647e-05	6.63162
Ex.vivo	ENSMUSG00000041782	16763	Lad1	ladinin	6.50622	-3.1912	26.1016	1.13856e-06	5.50647e-05	4.85141
Ex.vivo	ENSMUSG00000100029				8.31063	-1.69836	26.0873	1.14175e-06	5.50647e-05	5.67131
Ex.vivo	ENSMUSG00000106757				6.32772	-3.25043	26.086	1.14205e-06	5.50647e-05	4.93508
In.vitro	ENSMUSG00000034829	234404	Nxnl1	nucleoredoxin-like 1	-6.04101	-3.02737	-26.068	1.14608e-06	5.50647e-05	5.27412
Ex.vivo	ENSMUSG00000008496	18987	Pou2f2	POU domain, class 2, transcription factor 2	3.78373	4.77458	26.0639	1.14702e-06	5.50647e-05	6.63079
Ex.vivo	ENSMUSG00000074024	666737	4632427E13Rik	RIKEN cDNA 4632427E13 gene	4.17784	3.17592	26.0579	1.14837e-06	5.50647e-05	5.97733
Ex.vivo	ENSMUSG00000104449				5.91354	-3.19279	26.0474	1.15074e-06	5.50647e-05	5.13022
Ex.vivo	ENSMUSG00000042800	76925	Spata46	spermatogenesis associated 46	6.10718	-3.32823	26.043	1.15172e-06	5.50647e-05	5.03442
Ex.vivo	ENSMUSG00000022181	12274	C6	complement component 6	16.1519	2.21957	26.0351	1.15353e-06	5.50647e-05	6.01062
In.vitro	ENSMUSG00000028751	26970	Pla2g2e	phospholipase A2, group IIE	-5.92149	-3.05086	-26.0286	1.15499e-06	5.50647e-05	5.32126
In.vitro	ENSMUSG00000097974				-5.84904	-3.33981	-25.99	1.16379e-06	5.53514e-05	5.34694
Ex.vivo	ENSMUSG00000102142				6.30717	-3.38575	25.9447	1.17422e-06	5.57139e-05	4.91764
Ex.vivo	ENSMUSG00000034573	19249	Ptpn13	protein tyrosine phosphatase, non-receptor type 13	5.99395	-2.93723	25.9292	1.17781e-06	5.57507e-05	5.06775
Ex.vivo	ENSMUSG00000026405	12269	C4bp	complement component 4 binding protein	6.39223	-3.682	25.8739	1.19076e-06	5.62294e-05	4.86245
Ex.vivo	ENSMUSG00000026940	77058	Ccdc183	coiled-coil domain containing 183	6.26346	-3.1749	25.7598	1.21796e-06	5.73774e-05	4.9028
Ex.vivo	ENSMUSG00000030249	20928	Abcc9	ATP-binding cassette, sub-family C (CFTR/MRP), member 9	5.52659	-3.0357	25.7027	1.23187e-06	5.78949e-05	5.25305
Ex.vivo	ENSMUSG00000104037				6.12475	-4.17318	25.6788	1.23774e-06	5.80331e-05	4.95462
Ex.vivo	ENSMUSG00000009248	17173	Ascl2	achaete-scute family bHLH transcription factor 2	6.85754	-3.85625	25.6386	1.2477e-06	5.83622e-05	4.59217
Ex.vivo	ENSMUSG00000030149	27007	Klrk1	killer cell lectin-like receptor subfamily K, member 1	12.3303	0.442736	25.6234	1.25149e-06	5.84019e-05	5.9626
In.vitro	ENSMUSG00000067206	231296	Lrrc66	leucine rich repeat containing 66	-5.601	-3.24109	-25.587	1.26063e-06	5.86731e-05	5.38113
Ex.vivo	ENSMUSG00000090326	100322896	Dthd1	death domain containing 1	5.66738	-3.32725	25.5767	1.26322e-06	5.86731e-05	5.15891
Ex.vivo	ENSMUSG00000043099	15248	Hic1	hypermethylated in cancer 1	7.061	2.56011	25.5621	1.26692e-06	5.87075e-05	6.1754
Ex.vivo	ENSMUSG00000104876				5.89613	-2.98939	25.5403	1.27246e-06	5.88267e-05	5.03928
Ex.vivo	ENSMUSG00000018899	16362	Irf1	interferon regulatory factor 1	2.87707	7.3711	25.515	1.27891e-06	5.89875e-05	6.45783
Ex.vivo	ENSMUSG00000033898	545366	Cfhr2	complement factor H-related 2	6.0826	-4.18712	25.4977	1.28336e-06	5.90556e-05	4.93945
Ex.vivo	ENSMUSG00000086083				6.1718	-3.20351	25.36	1.3194e-06	6.05732e-05	4.86848
In.vitro	ENSMUSG00000049353	74023	Rd3	retinal degeneration 3	-6.15917	-3.17421	-25.3246	1.32886e-06	6.05997e-05	5.07344
Ex.vivo	ENSMUSG00000057123	14613	Gja5	gap junction protein, alpha 5	6.15224	-3.09943	25.3138	1.33175e-06	6.05997e-05	4.86883
Ex.vivo	ENSMUSG00000086248				5.55623	-3.26504	25.3133	1.3319e-06	6.05997e-05	5.16113
In.vitro	ENSMUSG00000078607	69066	1810010H24Rik	RIKEN cDNA 1810010H24 gene	-5.53808	-3.09472	-25.3122	1.3322e-06	6.05997e-05	5.35505
Ex.vivo	ENSMUSG00000103038				6.03578	-4.2027	25.2681	1.34411e-06	6.0803e-05	4.91665
Ex.vivo	ENSMUSG00000024863	17195	Mbl2	mannose-binding lectin (protein C) 2	6.63094	-3.97871	25.2612	1.34599e-06	6.0803e-05	4.62608
Ex.vivo	ENSMUSG00000104052				6.17328	-3.313	25.2584	1.34676e-06	6.0803e-05	4.84748
Ex.vivo	ENSMUSG00000107199				5.959	-3.28396	25.2504	1.34893e-06	6.0803e-05	4.95072
In.vitro	ENSMUSG00000036062	230085	Phf24	PHD finger protein 24	-5.73513	-3.05146	-25.2183	1.35774e-06	6.10615e-05	5.24629
Ex.vivo	ENSMUSG00000027875	15360	Hmgcs2	3-hydroxy-3-methylglutaryl-Coenzyme A synthase 2	6.66321	-3.51572	25.1823	1.36768e-06	6.13694e-05	4.5948
Ex.vivo	ENSMUSG00000022347	117586	A1bg	alpha-1-B glycoprotein	6.92898	-3.79382	25.1462	1.37776e-06	6.16716e-05	4.46049
In.vitro	ENSMUSG00000106438				-6.3116	-3.39286	-25.1291	1.38255e-06	6.16716e-05	4.9645
Ex.vivo	ENSMUSG00000023070	19733	Rgn	regucalcin	6.83142	-3.71441	25.1249	1.38375e-06	6.16716e-05	4.50271
Ex.vivo	ENSMUSG00000102850				6.25077	-3.32478	25.1004	1.39067e-06	6.1841e-05	4.77801
In.vitro	ENSMUSG00000085282	327812	Gm15663	predicted gene 15663	-6.11144	-3.80245	-25.0609	1.40192e-06	6.20178e-05	5.04232
Ex.vivo	ENSMUSG00000106676				5.78888	-3.30146	25.0598	1.40222e-06	6.20178e-05	4.99587
In.vitro	ENSMUSG00000025534	110006	Gusb	glucuronidase, beta	-1.78279	9.29592	-25.0535	1.40402e-06	6.20178e-05	6.32675
Ex.vivo	ENSMUSG00000075042	73895	4930431P03Rik	RIKEN cDNA 4930431P03 gene	6.83139	-3.77777	25.0422	1.40726e-06	6.20227e-05	4.48613
Ex.vivo	ENSMUSG00000104631				5.31456	-3.3599	24.9766	1.42627e-06	6.2721e-05	5.21197
Ex.vivo	ENSMUSG00000105893	100416160	Wdr46-ps	Wdr46 retrotransposed pseudogene	6.17174	-3.73536	24.9406	1.43682e-06	6.3037e-05	4.78429
Ex.vivo	ENSMUSG00000031428	66995	Zcchc18	zinc finger, CCHC domain containing 18	6.74892	-3.93298	24.9305	1.43981e-06	6.3037e-05	4.50305
In.vitro	ENSMUSG00000049670	226123	Morn4	MORN repeat containing 4	-7.58822	-1.40122	-24.9087	1.44625e-06	6.30703e-05	5.33677
Ex.vivo	ENSMUSG00000024486	15200	Hbegf	heparin-binding EGF-like growth factor	3.9731	3.38697	24.8982	1.44938e-06	6.30703e-05	6.3501
In.vitro	ENSMUSG00000023046	16012	Igfbp6	insulin-like growth factor binding protein 6	-5.98218	-3.71548	-24.8957	1.45011e-06	6.30703e-05	5.06805
Ex.vivo	ENSMUSG00000046070	16005	Igfals	insulin-like growth factor binding protein, acid labile subunit	6.81627	-3.80893	24.8673	1.45862e-06	6.31418e-05	4.45806
Ex.vivo	ENSMUSG00000015377	69440	Dennd6b	DENN/MADD domain containing 6B	2.9587	2.84933	24.8587	1.46119e-06	6.31418e-05	6.30557
Ex.vivo	ENSMUSG00000005220	53419	Corin	corin, serine peptidase	5.93354	-4.21797	24.8583	1.46131e-06	6.31418e-05	4.88409
Ex.vivo	ENSMUSG00000074768	12116	Bhmt	betaine-homocysteine methyltransferase	6.17183	-3.19988	24.8164	1.47395e-06	6.35497e-05	4.75906
In.vitro	ENSMUSG00000039616	68591	Mocos	molybdenum cofactor sulfurase	-3.26072	5.18578	-24.7841	1.4838e-06	6.37243e-05	6.34755
Ex.vivo	ENSMUSG00000021922	16427	Itih4	inter alpha-trypsin inhibitor, heavy chain 4	6.54485	-3.43994	24.7787	1.48546e-06	6.37243e-05	4.57038
Ex.vivo	ENSMUSG00000077339	115486353	Gm23010	predicted gene, 23010	5.52798	-3.42832	24.7638	1.49003e-06	6.37243e-05	5.06391
Ex.vivo	ENSMUSG00000029321	75750	Slc10a6	solute carrier family 10 (sodium/bile acid cotransporter family), member 6	6.50911	-4.02441	24.7611	1.49085e-06	6.37243e-05	4.58406
Ex.vivo	ENSMUSG00000088298				6.12936	-3.30249	24.7116	1.50618e-06	6.40425e-05	4.75842
In.vitro	ENSMUSG00000046818	73284	Ddit4l	DNA-damage-inducible transcript 4-like	-5.60924	-3.41717	-24.7015	1.50933e-06	6.40425e-05	5.19885
Ex.vivo	ENSMUSG00000033024	16640	Klra9	killer cell lectin-like receptor subfamily A, member 9	6.12375	-3.16166	24.6934	1.51187e-06	6.40425e-05	4.75743
In.vitro	ENSMUSG00000037855	216049	Zfp365	zinc finger protein 365	-5.88373	-3.66764	-24.6785	1.51655e-06	6.40425e-05	5.06874
Ex.vivo	ENSMUSG00000054134	52020	Umodl1	uromodulin-like 1	6.77527	-3.80172	24.6745	1.51779e-06	6.40425e-05	4.4385
Ex.vivo	ENSMUSG00000085846				6.21834	-3.4918	24.6653	1.5207e-06	6.40425e-05	4.70556
Ex.vivo	ENSMUSG00000031980	11606	Agt	angiotensinogen (serpin peptidase inhibitor, clade A, member 8)	7.94369	-1.50642	24.6647	1.5209e-06	6.40425e-05	5.33395
Ex.vivo	ENSMUSG00000099746				5.79857	-3.21438	24.6428	1.52782e-06	6.41977e-05	4.90626
Ex.vivo	ENSMUSG00000087691	102640368	Cd55os	CD55 molecule, opposite strand sequence	6.05685	-3.29582	24.6125	1.53744e-06	6.43676e-05	4.77355
Ex.vivo	ENSMUSG00000048191	353328	Muc6	mucin 6, gastric	5.89618	-3.26691	24.6009	1.54116e-06	6.43676e-05	4.8498
Ex.vivo	ENSMUSG00000043639	73713	Rbm20	RNA binding motif protein 20	6.14845	-3.43696	24.5995	1.5416e-06	6.43676e-05	4.72615
Ex.vivo	ENSMUSG00000031312	26549	Itgb1bp2	integrin beta 1 binding protein 2	5.88787	-4.25177	24.5645	1.55287e-06	6.45009e-05	4.84639
Ex.vivo	ENSMUSG00000022371	12818	Col14a1	collagen, type XIV, alpha 1	5.95906	-3.13386	24.5608	1.55405e-06	6.45009e-05	4.81077
Ex.vivo	ENSMUSG00000105553				6.07525	-3.91731	24.5525	1.55676e-06	6.45009e-05	4.75222
In.vitro	ENSMUSG00000069763	67888	Tmem100	transmembrane protein 100	-5.99832	-3.83215	-24.5416	1.56029e-06	6.45009e-05	4.98817
Ex.vivo	ENSMUSG00000085784				5.79565	-3.48818	24.5392	1.56106e-06	6.45009e-05	4.88641
Ex.vivo	ENSMUSG00000000817	14103	Fasl	Fas ligand (TNF superfamily, member 6)	6.57107	-3.5916	24.5002	1.5738e-06	6.48356e-05	4.50081
In.vitro	ENSMUSG00000068686	333883	Cd59b	CD59b antigen	-5.99266	-2.80862	-24.4831	1.57942e-06	6.48356e-05	5.17515
Ex.vivo	ENSMUSG00000034833	67596	Tespa1	thymocyte expressed, positive selection associated 1	6.66316	-3.69846	24.4642	1.58568e-06	6.48356e-05	4.44913
Ex.vivo	ENSMUSG00000025215	21908	Tlx1	T cell leukemia, homeobox 1	5.8541	-3.11122	24.458	1.58773e-06	6.48356e-05	4.841
In.vitro	ENSMUSG00000029254	56792	Stap1	signal transducing adaptor family member 1	-3.70725	5.62371	-24.456	1.58838e-06	6.48356e-05	6.29247
Ex.vivo	ENSMUSG00000064280	75172	Ccdc146	coiled-coil domain containing 146	5.46592	-3.69676	24.4549	1.58877e-06	6.48356e-05	5.03085
Ex.vivo	ENSMUSG00000058099	74039	Nfam1	Nfat activating molecule with ITAM motif 1	1.54408	8.84267	24.4169	1.60143e-06	6.52178e-05	6.23482
Ex.vivo	ENSMUSG00000022766	15160	Serpind1	serine (or cysteine) peptidase inhibitor, clade D, member 1	6.78162	-3.8361	24.4051	1.60538e-06	6.5245e-05	4.38025
Ex.vivo	ENSMUSG00000079563	57757	Pglyrp2	peptidoglycan recognition protein 2	5.42079	-2.93797	24.3407	1.62722e-06	6.59587e-05	5.02931
In.vitro	ENSMUSG00000031519	76294	Asb5	ankyrin repeat and SOCs box-containing 5	-5.42689	-3.24344	-24.3338	1.62959e-06	6.59587e-05	5.20575
Ex.vivo	ENSMUSG00000029682	20690	Spam1	sperm adhesion molecule 1	5.3704	-3.36559	24.266	1.65298e-06	6.67691e-05	5.03845
In.vitro	ENSMUSG00000029919	54486	Hpgds	hematopoietic prostaglandin D synthase	-2.31294	7.09588	-24.2322	1.6648e-06	6.70496e-05	6.23758
In.vitro	ENSMUSG00000031451	14456	Gas6	growth arrest specific 6	-5.91515	7.74887	-24.2268	1.66669e-06	6.70496e-05	6.19252
Ex.vivo	ENSMUSG00000089870				6.63301	-3.90059	24.2034	1.67495e-06	6.72454e-05	4.40967
Ex.vivo	ENSMUSG00000091370	70538	5730435O14Rik	RIKEN cDNA 5730435O14 gene	5.66877	-3.6383	24.1753	1.68491e-06	6.75086e-05	4.87316
Ex.vivo	ENSMUSG00000034164	140703	Emid1	EMI domain containing 1	6.58092	-3.5834	24.1535	1.69271e-06	6.76844e-05	4.42433
Ex.vivo	ENSMUSG00000026581	20343	Sell	selectin, lymphocyte	8.43363	0.936303	24.1293	1.70141e-06	6.78955e-05	5.16177
Ex.vivo	ENSMUSG00000048251	58208	Bcl11b	B cell leukemia/lymphoma 11B	5.7957	-3.09563	24.0992	1.7123e-06	6.8072e-05	4.79496
Ex.vivo	ENSMUSG00000094806	13101	Cyp2d10	cytochrome P450, family 2, subfamily d, polypeptide 10	6.36678	-4.04865	24.098	1.7127e-06	6.8072e-05	4.51616
Ex.vivo	ENSMUSG00000032323	13070	Cyp11a1	cytochrome P450, family 11, subfamily a, polypeptide 1	6.0837	-4.17863	24.0716	1.72232e-06	6.83174e-05	4.64831
Ex.vivo	ENSMUSG00000049625	212937	Tifab	TRAF-interacting protein with forkhead-associated domain, family member B	1.99647	6.71458	24.058	1.72731e-06	6.83789e-05	6.15341
Ex.vivo	ENSMUSG00000079165	751865	Sap25	sin3 associated polypeptide	5.55516	-3.34588	24.0169	1.74247e-06	6.86166e-05	4.89567
Ex.vivo	ENSMUSG00000024807	74126	Syvn1	synovial apoptosis inhibitor 1, synoviolin	1.61067	6.18321	24.015	1.74316e-06	6.86166e-05	6.14119
Ex.vivo	ENSMUSG00000106110				6.54634	-3.58941	24.005	1.74688e-06	6.86166e-05	4.40995
In.vitro	ENSMUSG00000037032	11785	Apbb1	amyloid beta (A4) precursor protein-binding, family B, member 1	-5.68182	-3.24907	-23.9957	1.75037e-06	6.86166e-05	5.01896
Ex.vivo	ENSMUSG00000044867				5.3487	-3.12852	23.986	1.75397e-06	6.86166e-05	4.99036
Ex.vivo	ENSMUSG00000076523	692169	Igkv15-103	immunoglobulin kappa chain variable 15-103	6.68409	-3.9048	23.9857	1.75408e-06	6.86166e-05	4.33974
Ex.vivo	ENSMUSG00000032548	24059	Slco2a1	solute carrier organic anion transporter family, member 2a1	10.454	-0.516946	23.9742	1.7584e-06	6.86502e-05	5.68201
Ex.vivo	ENSMUSG00000087838				5.46466	-3.82818	23.9258	1.77662e-06	6.92255e-05	4.92084
Ex.vivo	ENSMUSG00000105986				6.65188	-3.89457	23.8303	1.8133e-06	7.04242e-05	4.3225
Ex.vivo	ENSMUSG00000106478				6.0382	-3.52116	23.8273	1.81449e-06	7.04242e-05	4.61906
In.vitro	ENSMUSG00000102895				-5.45684	-3.36367	-23.8098	1.82129e-06	7.05503e-05	5.08192
Ex.vivo	ENSMUSG00000101279	100416971	Gm18342	Sp140 nuclear body protein pseudogene	5.79564	-3.66392	23.7574	1.8419e-06	7.12092e-05	4.72289
In.vitro	ENSMUSG00000086851	319650	A430108G06Rik	RIKEN cDNA A430108G06 gene	-5.78243	-3.08909	-23.7379	1.84967e-06	7.13307e-05	4.91843
Ex.vivo	ENSMUSG00000097722				6.0404	-3.90011	23.7314	1.85223e-06	7.13307e-05	4.59766
Ex.vivo	ENSMUSG00000097151				5.55512	-3.06586	23.703	1.8636e-06	7.15109e-05	4.8292
Ex.vivo	ENSMUSG00000103284				5.89616	-3.31341	23.7017	1.86412e-06	7.15109e-05	4.66183
Ex.vivo	ENSMUSG00000039438	192653	Ttc36	tetratricopeptide repeat domain 36	6.12371	-3.44899	23.6862	1.87036e-06	7.16116e-05	4.54742
In.vitro	ENSMUSG00000037846	170799	Rtkn2	rhotekin 2	-5.73512	-3.17847	-23.6732	1.87563e-06	7.16752e-05	4.92622
Ex.vivo	ENSMUSG00000010154	234857	Spire2	spire type actin nucleation factor 2	6.56884	-3.86622	23.6572	1.8821e-06	7.1784e-05	4.32573
Ex.vivo	ENSMUSG00000090942	240328	F830016B08Rik	RIKEN cDNA F830016B08 gene	10.7622	-0.0569901	23.6454	1.8869e-06	7.18288e-05	5.4358
Ex.vivo	ENSMUSG00000092509				5.52798	-3.43322	23.6333	1.89186e-06	7.18443e-05	4.82762
In.vitro	ENSMUSG00000026700	22164	Tnfsf4	tumor necrosis factor (ligand) superfamily, member 4	-5.683	-3.73403	-23.6247	1.89537e-06	7.18443e-05	4.93962
In.vitro	ENSMUSG00000074892	93961	B3galt5	UDP-Gal:betaGlcNAc beta 1,3-galactosyltransferase, polypeptide 5	-5.78613	-3.01534	-23.6179	1.89817e-06	7.18443e-05	4.89113
Ex.vivo	ENSMUSG00000006435	18011	Neurl1a	neuralized E3 ubiquitin protein ligase 1A	4.57149	0.0747353	23.5789	1.91426e-06	7.23154e-05	5.34323
Ex.vivo	ENSMUSG00000044229	244853	Nxpe4	neurexophilin and PC-esterase domain family, member 4	4.30235	3.39032	23.5448	1.92847e-06	7.27137e-05	6.03423
Ex.vivo	ENSMUSG00000039004	12161	Bmp6	bone morphogenetic protein 6	5.94398	-4.22599	23.5358	1.93224e-06	7.27176e-05	4.60301
In.vitro	ENSMUSG00000030771				-5.06017	-3.57667	-23.5088	1.9436e-06	7.29492e-05	5.19587
Ex.vivo	ENSMUSG00000021217	243931	Tshz3	teashirt zinc finger family member 3	5.34039	-3.8402	23.5037	1.94575e-06	7.29492e-05	4.8917
In.vitro	ENSMUSG00000089983				-6.08041	-3.40012	-23.4495	1.96884e-06	7.36753e-05	4.72062
Ex.vivo	ENSMUSG00000093637				5.73293	-3.53719	23.4241	1.97974e-06	7.39411e-05	4.68229
Ex.vivo	ENSMUSG00000020396	380684	Nefh	neurofilament, heavy polypeptide	6.36685	-4.02796	23.4071	1.98709e-06	7.39411e-05	4.36969
Ex.vivo	ENSMUSG00000026938	14133	Fcna	ficolin A	7.3912	7.8704	23.4035	1.98867e-06	7.39411e-05	6.01392
Ex.vivo	ENSMUSG00000054630	22238	Ugt2b5	UDP glucuronosyltransferase 2 family, polypeptide B5	5.99167	-3.4784	23.3985	1.99085e-06	7.39411e-05	4.55022
Ex.vivo	ENSMUSG00000076587	108024	Igkv6-20	immunoglobulin kappa variable 6-20	6.50399	-3.91482	23.3477	2.01306e-06	7.46245e-05	4.29072
In.vitro	ENSMUSG00000066621	70381	Tecpr1	tectonin beta-propeller repeat containing 1	-2.82964	7.0354	-23.3393	2.01678e-06	7.46245e-05	5.96761
In.vitro	ENSMUSG00000052302	74694	Tbc1d30	TBC1 domain family, member 30	-6.63229	-3.73958	-23.2459	2.05847e-06	7.60254e-05	4.42549
Ex.vivo	ENSMUSG00000089103				5.85785	-3.45343	23.2286	2.06632e-06	7.61025e-05	4.57888
Ex.vivo	ENSMUSG00000036948	231807	Map11	microtubule associated protein 11	2.16462	5.31139	23.2244	2.06823e-06	7.61025e-05	6.00734
In.vitro	ENSMUSG00000037196	69310	Pacrg	PARK2 co-regulated	-7.52629	-1.73611	-23.2076	2.07589e-06	7.61064e-05	5.20125
Ex.vivo	ENSMUSG00000090254	434065	Gm1965	predicted gene 1965	6.54493	-3.85517	23.2073	2.07601e-06	7.61064e-05	4.24073
Ex.vivo	ENSMUSG00000049521	104445	Cdc42ep1	CDC42 effector protein (Rho GTPase binding) 1	6.43092	-3.69172	23.1771	2.08989e-06	7.64737e-05	4.28908
In.vitro	ENSMUSG00000092627				-5.34727	-3.041	-23.1591	2.09819e-06	7.6636e-05	4.99123
Ex.vivo	ENSMUSG00000006345	14598	Ggt1	gamma-glutamyltransferase 1	6.43822	-3.84818	23.1494	2.10265e-06	7.66579e-05	4.27957
Ex.vivo	ENSMUSG00000040134	54150	Rdh7	retinol dehydrogenase 7	5.73335	-3.42967	23.1335	2.11009e-06	7.66767e-05	4.61909
In.vitro	ENSMUSG00000059027				-5.95743	-2.64799	-23.1317	2.1109e-06	7.66767e-05	5.0223
Ex.vivo	ENSMUSG00000103976				6.43615	-3.97101	23.1066	2.12262e-06	7.69616e-05	4.27126
Ex.vivo	ENSMUSG00000086826				5.74081	-3.41504	23.0848	2.13289e-06	7.70485e-05	4.60482
Ex.vivo	ENSMUSG00000086150	414068	Bach2os	BTB and CNC homology 2, opposite strand	5.61562	1.95086	23.0818	2.13432e-06	7.70485e-05	5.59668
Ex.vivo	ENSMUSG00000098207	71619	Arl14	ADP-ribosylation factor-like 14	5.56354	-4.35988	23.0761	2.13699e-06	7.70485e-05	4.68972
Ex.vivo	ENSMUSG00000057346	223672	Apol9a	apolipoprotein L 9a	6.12898	-4.12942	23.0656	2.14199e-06	7.70485e-05	4.41113
Ex.vivo	ENSMUSG00000060188	232983	Cxcl17	chemokine (C-X-C motif) ligand 17	5.73427	-3.82322	23.0597	2.14478e-06	7.70485e-05	4.60254
Ex.vivo	ENSMUSG00000090026				5.22469	-3.83871	23.0409	2.15374e-06	7.70485e-05	4.84769
In.vitro	ENSMUSG00000048824				-5.78312	-3.14994	-23.0266	2.16055e-06	7.70485e-05	4.76439
Ex.vivo	ENSMUSG00000103646				6.40304	-3.83508	23.0251	2.16128e-06	7.70485e-05	4.26947
In.vitro	ENSMUSG00000087128				-5.73501	-2.02903	-23.0215	2.16299e-06	7.70485e-05	4.90063
Ex.vivo	ENSMUSG00000084984	69295	Far1os	fatty acyl CoA reductase 1, opposite strand	5.19025	-3.57223	23.0197	2.16387e-06	7.70485e-05	4.85984
Ex.vivo	ENSMUSG00000037202	18646	Prf1	perforin 1 (pore forming protein)	6.21303	-3.61993	23.007	2.16998e-06	7.71277e-05	4.3575
Ex.vivo	ENSMUSG00000100627				5.94356	-3.54227	22.9614	2.19208e-06	7.77739e-05	4.47869
Ex.vivo	ENSMUSG00000083306				4.99604	-3.47644	22.9459	2.19965e-06	7.79029e-05	4.93797
Ex.vivo	ENSMUSG00000101452				5.85577	-3.53659	22.9242	2.21031e-06	7.80425e-05	4.5134
In.vitro	ENSMUSG00000025366	23943	Esyt1	extended synaptotagmin-like protein 1	-1.56897	7.94733	-22.9218	2.21146e-06	7.80425e-05	5.78349
Ex.vivo	ENSMUSG00000105555				5.27011	-3.89303	22.8943	2.22504e-06	7.8381e-05	4.79329
Ex.vivo	ENSMUSG00000060224	74580	Pyroxd2	pyridine nucleotide-disulphide oxidoreductase domain 2	3.83695	3.86016	22.8865	2.22896e-06	7.8381e-05	5.95988
Ex.vivo	ENSMUSG00000093695				5.79121	-3.40176	22.8644	2.23995e-06	7.85792e-05	4.53181
In.vitro	ENSMUSG00000053846	16891	Lipg	lipase, endothelial	-5.78609	-3.68409	-22.8561	2.24412e-06	7.85792e-05	4.7255
Ex.vivo	ENSMUSG00000039323	16008	Igfbp2	insulin-like growth factor binding protein 2	6.36685	-3.9748	22.8514	2.24648e-06	7.85792e-05	4.24889
In.vitro	ENSMUSG00000000730	54427	Dnmt3l	DNA (cytosine-5-)-methyltransferase 3-like	-5.78485	-3.37038	-22.8422	2.2511e-06	7.86023e-05	4.723
Ex.vivo	ENSMUSG00000106439				5.41857	-3.87643	22.812	2.26636e-06	7.89961e-05	4.70255
Ex.vivo	ENSMUSG00000025498	54123	Irf7	interferon regulatory factor 7	2.41964	8.56793	22.745	2.30066e-06	7.96911e-05	5.88439
Ex.vivo	ENSMUSG00000000766	18390	Oprm1	opioid receptor, mu 1	5.66734	-3.54812	22.744	2.30114e-06	7.96911e-05	4.56579
In.vitro	ENSMUSG00000018217	18858	Pmp22	peripheral myelin protein 22	-2.06189	8.98836	-22.7315	2.30765e-06	7.96911e-05	5.77421
Ex.vivo	ENSMUSG00000102554				5.5268	-4.38236	22.7296	2.3086e-06	7.96911e-05	4.63135
Ex.vivo	ENSMUSG00000025004	13099	Cyp2c40	cytochrome P450, family 2, subfamily c, polypeptide 40	5.47562	-4.37034	22.7285	2.30916e-06	7.96911e-05	4.65616
Ex.vivo	ENSMUSG00000024039	12411	Cbs	cystathionine beta-synthase	6.32998	-3.83831	22.718	2.31465e-06	7.96911e-05	4.23729
In.vitro	ENSMUSG00000026228	15559	Htr2b	5-hydroxytryptamine (serotonin) receptor 2B	-11.7501	0.963278	-22.7159	2.3157e-06	7.96911e-05	5.2711
Ex.vivo	ENSMUSG00000022515	72615	Anks3	ankyrin repeat and sterile alpha motif domain containing 3	1.6721	4.81206	22.7083	2.31968e-06	7.96911e-05	5.87302
Ex.vivo	ENSMUSG00000027896	229699	Slc16a4	solute carrier family 16 (monocarboxylic acid transporters), member 4	6.17322	-3.82106	22.6947	2.32677e-06	7.96911e-05	4.3081
Ex.vivo	ENSMUSG00000091534				5.73432	-3.7545	22.6893	2.3296e-06	7.96911e-05	4.52089
Ex.vivo	ENSMUSG00000039760	237310	Il22ra2	interleukin 22 receptor, alpha 2	6.36484	-3.91526	22.6876	2.3305e-06	7.96911e-05	4.21373
Ex.vivo	ENSMUSG00000031132	21947	Cd40lg	CD40 ligand	6.32984	-3.98497	22.6683	2.34068e-06	7.99013e-05	4.22635
Ex.vivo	ENSMUSG00000085765				5.59865	-3.23138	22.6602	2.34493e-06	7.99088e-05	4.58077
Ex.vivo	ENSMUSG00000022445	76279	Cyp2d26	cytochrome P450, family 2, subfamily d, polypeptide 26	6.39089	-3.81748	22.6439	2.35354e-06	8.00649e-05	4.19148
In.vitro	ENSMUSG00000039197	11534	Adk	adenosine kinase	-1.83257	5.04122	-22.6296	2.36114e-06	8.01857e-05	5.8971
In.vitro	ENSMUSG00000097166	77558	9330179D12Rik	RIKEN cDNA 9330179D12 gene	-5.21307	-3.26599	-22.616	2.36842e-06	8.02953e-05	4.93154
Ex.vivo	ENSMUSG00000008999	12162	Bmp7	bone morphogenetic protein 7	6.32993	-3.90349	22.6015	2.37616e-06	8.03707e-05	4.2115
In.vitro	ENSMUSG00000054976	241134	Nyap2	neuronal tyrosine-phophorylated phosphoinositide 3-kinase adaptor 2	-5.68358	-3.14656	-22.5967	2.37874e-06	8.03707e-05	4.71454
Ex.vivo	ENSMUSG00000086064				5.678	-3.4791	22.5524	2.40268e-06	8.08455e-05	4.51793
Ex.vivo	ENSMUSG00000064767	27212	Snord35b	small nucleolar RNA, C/D box 35B	5.678	-3.34578	22.5489	2.40462e-06	8.08455e-05	4.51713
Ex.vivo	ENSMUSG00000086689				5.62043	-4.31786	22.5481	2.40502e-06	8.08455e-05	4.54512
Ex.vivo	ENSMUSG00000050440	84506	Hamp	hepcidin antimicrobial peptide	5.73571	-3.4781	22.5096	2.42612e-06	8.14167e-05	4.48013
Ex.vivo	ENSMUSG00000027881	66921	Prpf38b	PRP38 pre-mRNA processing factor 38 (yeast) domain containing B	2.06132	6.11275	22.4752	2.4451e-06	8.16969e-05	5.83026
In.vitro	ENSMUSG00000023391	13392	Dlx2	distal-less homeobox 2	-5.83271	-3.48099	-22.4736	2.446e-06	8.16969e-05	4.61909
Ex.vivo	ENSMUSG00000066682	545812	Pilrb2	paired immunoglobin-like type 2 receptor beta 2	5.0461	4.97518	22.4721	2.44683e-06	8.16969e-05	5.87139
Ex.vivo	ENSMUSG00000023764	78887	Sfi1	Sfi1 homolog, spindle assembly associated (yeast)	3.41523	5.43049	22.461	2.45302e-06	8.17661e-05	5.81004
In.vitro	ENSMUSG00000065444	387220	Mir27a	microRNA 27a	-5.73811	-3.45438	-22.4126	2.48019e-06	8.25267e-05	4.64843
Ex.vivo	ENSMUSG00000055170	15978	Ifng	interferon gamma	6.29196	-3.94713	22.4055	2.48417e-06	8.25267e-05	4.18611
Ex.vivo	ENSMUSG00000020961	108800	Ston2	stonin 2	4.65097	2.69643	22.3978	2.48857e-06	8.25349e-05	5.7786
In.vitro	ENSMUSG00000031808	26457	Slc27a1	solute carrier family 27 (fatty acid transporter), member 1	-2.87403	6.50339	-22.3646	2.50747e-06	8.29966e-05	5.71943
In.vitro	ENSMUSG00000000037	107815	Scml2	Scm polycomb group protein like 2	-6.13071	-4.03074	-22.3587	2.51086e-06	8.29966e-05	4.45748
Ex.vivo	ENSMUSG00000020882	12295	Cacnb1	calcium channel, voltage-dependent, beta 1 subunit	2.62717	2.68911	22.3183	2.53415e-06	8.36268e-05	5.7939
Ex.vivo	ENSMUSG00000023078	55985	Cxcl13	chemokine (C-X-C motif) ligand 13	14.0117	1.28446	22.3062	2.54116e-06	8.3719e-05	5.48094
Ex.vivo	ENSMUSG00000000093	21385	Tbx2	T-box 2	5.4185	-3.44186	22.2652	2.56514e-06	8.43688e-05	4.58016
Ex.vivo	ENSMUSG00000006356	68337	Crip2	cysteine rich protein 2	8.11016	3.32445	22.2548	2.57123e-06	8.43713e-05	5.66543
Ex.vivo	ENSMUSG00000001155	14317	Ftcd	formiminotransferase cyclodeaminase	6.25298	-3.91632	22.2506	2.57372e-06	8.43713e-05	4.17012
In.vitro	ENSMUSG00000022636	11658	Alcam	activated leukocyte cell adhesion molecule	-5.26234	5.65428	-22.2234	2.58983e-06	8.47279e-05	5.81375
Ex.vivo	ENSMUSG00000052085	76088	Dock8	dedicator of cytokinesis 8	1.92547	7.84185	22.2178	2.59314e-06	8.47279e-05	5.63848
Ex.vivo	ENSMUSG00000097586				5.67801	-3.43455	22.2105	2.59748e-06	8.473e-05	4.44096
In.vitro	ENSMUSG00000024538	19038	Ppic	peptidylprolyl isomerase C	-3.52935	1.61655	-22.1305	2.64579e-06	8.6164e-05	5.56056
Ex.vivo	ENSMUSG00000026770	16184	Il2ra	interleukin 2 receptor, alpha chain	5.74465	-3.48321	22.0611	2.68851e-06	8.73021e-05	4.37442
Ex.vivo	ENSMUSG00000005681	11807	Apoa2	apolipoprotein A-II	5.96824	0.995805	22.0595	2.68954e-06	8.73021e-05	5.37178
In.vitro	ENSMUSG00000043487	217700	Acot6	acyl-CoA thioesterase 6	-5.32994	-2.61728	-22.0426	2.70006e-06	8.75003e-05	4.75137
In.vitro	ENSMUSG00000084616	115489189	LOC115489189	U6 spliceosomal RNA	-5.52787	-3.43424	-21.997	2.72875e-06	8.8286e-05	4.64941
Ex.vivo	ENSMUSG00000105776				5.34636	-3.70879	21.9708	2.74538e-06	8.85332e-05	4.54826
Ex.vivo	ENSMUSG00000020427	16009	Igfbp3	insulin-like growth factor binding protein 3	5.67801	-3.40981	21.9659	2.74849e-06	8.85332e-05	4.3852
Ex.vivo	ENSMUSG00000079502	329375	Cfap77	cilia and flagella associated protein 77	5.83144	-2.33755	21.9599	2.75232e-06	8.85332e-05	4.76728
Ex.vivo	ENSMUSG00000102649				6.01243	-3.80594	21.9569	2.75425e-06	8.85332e-05	4.22009
Ex.vivo	ENSMUSG00000105572				5.89437	-4.22599	21.9484	2.75971e-06	8.85654e-05	4.27561
Ex.vivo	ENSMUSG00000086625				6.00951	-4.18712	21.9045	2.788e-06	8.93285e-05	4.20952
Ex.vivo	ENSMUSG00000076532	434033	Igkv4-91	immunoglobulin kappa chain variable 4-91	5.6833	-4.28925	21.8736	2.80818e-06	8.98301e-05	4.36141
In.vitro	ENSMUSG00000014543	170733	Klra17	killer cell lectin-like receptor, subfamily A, member 17	-5.31703	-3.80918	-21.86	2.8171e-06	8.98454e-05	4.71302
Ex.vivo	ENSMUSG00000085363				4.77253	-3.52264	21.8591	2.81772e-06	8.98454e-05	4.80023
Ex.vivo	ENSMUSG00000060212	270109	Pcnx2	pecanex homolog 2	6.21975	-3.90245	21.7995	2.8572e-06	9.09054e-05	4.0834
Ex.vivo	ENSMUSG00000097294				5.59864	-3.37447	21.7951	2.86013e-06	9.09054e-05	4.38466
Ex.vivo	ENSMUSG00000029178	16599	Klf3	Kruppel-like factor 3 (basic)	2.57946	6.62633	21.7873	2.86538e-06	9.09265e-05	5.58052
Ex.vivo	ENSMUSG00000051314	233079	Ffar2	free fatty acid receptor 2	6.08556	-3.84058	21.7508	2.89e-06	9.15612e-05	4.13719
Ex.vivo	ENSMUSG00000088695	115486131	Gm22334	predicted gene, 22334	5.06083	-3.99986	21.7377	2.89889e-06	9.16963e-05	4.6333
In.vitro	ENSMUSG00000079580	71138	Tmem217	transmembrane protein 217	-5.455	-3.43213	-21.7254	2.90728e-06	9.18155e-05	4.61966
Ex.vivo	ENSMUSG00000085971				5.37038	-3.44736	21.68	2.93845e-06	9.26461e-05	4.46939
Ex.vivo	ENSMUSG00000099478				8.18189	-1.58593	21.6735	2.94292e-06	9.26461e-05	5.08759
Ex.vivo	ENSMUSG00000101615				5.42084	-3.34418	21.633	2.97118e-06	9.33039e-05	4.43384
Ex.vivo	ENSMUSG00000089571	115487312	LOC115487312	small nucleolar RNA U105B	5.34702	-4.42943	21.63	2.97323e-06	9.33039e-05	4.46915
In.vitro	ENSMUSG00000025175	63828	Fn3k	fructosamine 3 kinase	-5.25801	-3.29407	-21.6138	2.98461e-06	9.3513e-05	4.68234
Ex.vivo	ENSMUSG00000075254	77446	Heg1	heart development protein with EGF-like domains 1	6.37088	3.38486	21.6041	2.99148e-06	9.35804e-05	5.61609
In.vitro	ENSMUSG00000022125	211286	Cln5	ceroid-lipofuscinosis, neuronal 5	-2.04281	6.54522	-21.5341	3.04141e-06	9.49927e-05	5.57486
Ex.vivo	ENSMUSG00000057074	12623	Ces1g	carboxylesterase 1G	6.04046	-3.86961	21.4983	3.06733e-06	9.56514e-05	4.10048
In.vitro	ENSMUSG00000030327	67602	Necap1	NECAP endocytosis associated 1	-1.50108	5.8339	-21.4792	3.08126e-06	9.59351e-05	5.55726
In.vitro	ENSMUSG00000085143	102640811	Gm11520	predicted gene 11520	-5.09961	-3.49983	-21.4247	3.12141e-06	9.70328e-05	4.70869
In.vitro	ENSMUSG00000030584	29861	Dpf1	D4, zinc and double PHD fingers family 1	-5.30606	-3.41261	-21.4152	3.12852e-06	9.71017e-05	4.61417
Ex.vivo	ENSMUSG00000026778	18761	Prkcq	protein kinase C, theta	7.60495	0.984714	21.4022	3.13817e-06	9.72451e-05	5.23243
In.vitro	ENSMUSG00000100291	69652	2310069B03Rik	RIKEN cDNA 2310069B03 gene	-5.24212	-3.88006	-21.3947	3.14379e-06	9.72451e-05	4.63802
Ex.vivo	ENSMUSG00000031173	18416	Otc	ornithine transcarbamylase	5.99392	-3.84487	21.3893	3.14785e-06	9.72451e-05	4.09757
Ex.vivo	ENSMUSG00000051590	22625	Map3k19	mitogen-activated protein kinase kinase kinase 19	6.12503	-4.05722	21.3794	3.15528e-06	9.7323e-05	4.03165
Ex.vivo	ENSMUSG00000045625	239827	Pigz	phosphatidylinositol glycan anchor biosynthesis, class Z	2.21881	4.11493	21.3639	3.16702e-06	9.75333e-05	5.617
In.vitro	ENSMUSG00000097601				-5.57287	-3.29275	-21.3214	3.19933e-06	9.83757e-05	4.47171
Ex.vivo	ENSMUSG00000040592	15985	Cd79b	CD79B antigen	6.03042	2.74372	21.3149	3.2043e-06	9.83759e-05	5.42546
Ex.vivo	ENSMUSG00000102808				6.06022	-4.06209	21.2985	3.21688e-06	9.8594e-05	4.04404
Ex.vivo	ENSMUSG00000020811	216881	Wscd1	WSC domain containing 1	6.02364	-4.14119	21.2915	3.22232e-06	9.8594e-05	4.06013
In.vitro	ENSMUSG00000086111	102636620	Gm15326	predicted gene 15326	-5.34732	-3.46706	-21.2863	3.22631e-06	9.8594e-05	4.56518
In.vitro	ENSMUSG00000022295	66335	Atp6v1c1	ATPase, H+ transporting, lysosomal V1 subunit C1	-2.65157	7.94065	-21.2787	3.23221e-06	9.86223e-05	5.45776
Ex.vivo	ENSMUSG00000028060	74200	Khdc4	KH domain containing 4, pre-mRNA splicing factor	1.65929	5.53715	21.2669	3.24134e-06	9.8749e-05	5.49943
Ex.vivo	ENSMUSG00000070304	72821	Scn2b	sodium channel, voltage-gated, type II, beta	4.64696	-3.52781	21.2541	3.25128e-06	9.88998e-05	4.71821
In.vitro	ENSMUSG00000097058				-5.04294	-3.72144	-21.2375	3.26429e-06	9.91435e-05	4.68951
Ex.vivo	ENSMUSG00000068196	12837	Col8a1	collagen, type VIII, alpha 1	5.45203	-3.47177	21.22	3.27806e-06	9.94093e-05	4.32158
Ex.vivo	ENSMUSG00000030178	16631	Klra13-ps	killer cell lectin-like receptor subfamily A, member 13, pseudogene	5.85498	-4.23546	21.1687	3.31871e-06	0.000100489	4.11308
Ex.vivo	ENSMUSG00000071177	20703	Serpina1d	serine (or cysteine) peptidase inhibitor, clade A, member 1D	8.9462	-1.27717	21.1573	3.32788e-06	0.000100612	5.17981
Ex.vivo	ENSMUSG00000086805				5.25922	-3.58616	21.1497	3.33398e-06	0.000100644	4.39875
Ex.vivo	ENSMUSG00000105936				5.09913	-3.12505	21.1242	3.35454e-06	0.000101067	4.47036
Ex.vivo	ENSMUSG00000032484	18054	Ngp	neutrophilic granule protein	5.84459	-3.75531	21.1185	3.35917e-06	0.000101067	4.1062
Ex.vivo	ENSMUSG00000084860				5.52648	-3.49285	21.1129	3.36369e-06	0.000101067	4.25985
Ex.vivo	ENSMUSG00000096422	545851	Igkv12-44	immunoglobulin kappa variable 12-44	5.91047	-4.17055	21.1071	3.3684e-06	0.000101067	4.07146
Ex.vivo	ENSMUSG00000102653				6.02367	-4.12004	21.0873	3.38452e-06	0.000101397	4.0118
In.vitro	ENSMUSG00000094212	547330	Trav14-3	T cell receptor alpha variable 14-3	-5.16966	-3.53058	-21.0794	3.39101e-06	0.000101439	4.59547
Ex.vivo	ENSMUSG00000076467	100124673	Trbv13-1	T cell receptor beta, variable 13-1	5.1953	-3.34771	21.0573	3.40917e-06	0.000101798	4.40777
Ex.vivo	ENSMUSG00000020701	270893	Tmem132e	transmembrane protein 132E	5.79668	-4.24908	21.0488	3.41625e-06	0.000101798	4.11292
Ex.vivo	ENSMUSG00000083783				5.09469	-4.49711	21.0462	3.41842e-06	0.000101798	4.45387
Ex.vivo	ENSMUSG00000084320	100417574	Gm14125	mitochondrial ribosomal protein L47 pseudogene	5.89563	-4.16829	21.0038	3.45373e-06	0.000102695	4.05405
Ex.vivo	ENSMUSG00000087248				5.55515	-3.54769	20.9745	3.47834e-06	0.000103262	4.21282
Ex.vivo	ENSMUSG00000079298	80782	Klrb1b	killer cell lectin-like receptor subfamily B member 1B	5.67799	-3.62576	20.9688	3.4832e-06	0.000103262	4.15159
Ex.vivo	ENSMUSG00000085279				5.67777	-3.99017	20.9587	3.49177e-06	0.000103275	4.14928
Ex.vivo	ENSMUSG00000029386	67978	Tctn2	tectonic family member 2	6.54412	-0.677179	20.956	3.49405e-06	0.000103275	4.37884
Ex.vivo	ENSMUSG00000033731				4.80852	-3.97687	20.9177	3.52678e-06	0.000104087	4.56076
In.vitro	ENSMUSG00000094562	100113412	Trav13-4-dv7	T cell receptor alpha variable 13-4-DV7	-5.21287	-3.77329	-20.9028	3.53957e-06	0.000104207	4.53375
In.vitro	ENSMUSG00000050751	209966	Pgbd5	piggyBac transposable element derived 5	-5.38043	-4.3074	-20.9008	3.54135e-06	0.000104207	4.45814
In.vitro	ENSMUSG00000035860	68764	Cdhr3	cadherin-related family member 3	-5.63675	-3.69048	-20.8828	3.55693e-06	0.00010451	4.33812
Ex.vivo	ENSMUSG00000089794				5.34871	-3.52145	20.868	3.56978e-06	0.000104733	4.28775
Ex.vivo	ENSMUSG00000022579	68453	Gpihbp1	GPI-anchored HDL-binding protein 1	5.91357	-3.82122	20.8309	3.60235e-06	0.000105532	4.00387
shared	ENSMUSG00000004771	53869	Rab11a	RAB11A, member RAS oncogene family	-1.21449	7.21093	-20.8149	3.61649e-06	0.00010579	5.29935
In.vitro	ENSMUSG00000021728	13723	Emb	embigin	-5.7957	4.97783	-20.8086	3.62207e-06	0.000105798	5.48506
Ex.vivo	ENSMUSG00000030213	54343	Atf7ip	activating transcription factor 7 interacting protein	2.90193	5.50047	20.7747	3.65222e-06	0.000106487	5.3596
In.vitro	ENSMUSG00000040528	380732	Milr1	mast cell immunoglobulin like receptor 1	-2.12058	6.22466	-20.7635	3.66228e-06	0.000106487	5.35613
In.vitro	ENSMUSG00000036067	227659	Slc2a6	solute carrier family 2 (facilitated glucose transporter), member 6	-1.96764	6.25222	-20.7612	3.66437e-06	0.000106487	5.34454
Ex.vivo	ENSMUSG00000022580	14787	Rhpn1	rhophilin, Rho GTPase binding protein 1	5.96909	-3.92594	20.7581	3.66714e-06	0.000106487	3.95939
Ex.vivo	ENSMUSG00000021804	57811	Rgr	retinal G protein coupled receptor	5.94389	-4.0701	20.7418	3.68185e-06	0.000106758	3.96768
In.vitro	ENSMUSG00000026796	227737	Niban2	niban apoptosis regulator 2	-4.76257	6.17635	-20.7074	3.71319e-06	0.000107509	5.43431
Ex.vivo	ENSMUSG00000058925	75444	Ccdc192	coiled-coil domain containing 192	5.41531	-3.61489	20.6724	3.74528e-06	0.000108062	4.20798
In.vitro	ENSMUSG00000104475				-5.41005	-3.45252	-20.6709	3.7467e-06	0.000108062	4.38909
Ex.vivo	ENSMUSG00000092889				5.33939	-3.58426	20.6627	3.75422e-06	0.000108062	4.24256
Ex.vivo	ENSMUSG00000060371	140904	Caln1	calneuron 1	5.97033	-4.08722	20.6618	3.75509e-06	0.000108062	3.93548
Ex.vivo	ENSMUSG00000046808	231287	Atp10d	ATPase, class V, type 10D	5.99452	3.46265	20.657	3.75954e-06	0.000108062	5.34148
In.vitro	ENSMUSG00000082229	17954	Nap1l2	nucleosome assembly protein 1-like 2	-5.51694	-3.41648	-20.6487	3.76726e-06	0.000108104	4.33552
In.vitro	ENSMUSG00000029428	13852	Stx2	syntaxin 2	-1.63582	6.47295	-20.6437	3.77188e-06	0.000108104	5.29524
Ex.vivo	ENSMUSG00000094797	108022	Igkv6-15	immunoglobulin kappa variable 6-15	5.97032	-4.02398	20.6276	3.78688e-06	0.000108284	3.9272
Ex.vivo	ENSMUSG00000102413				5.28549	-3.51324	20.6253	3.78908e-06	0.000108284	4.25963
In.vitro	ENSMUSG00000028417	21350	Tal2	T cell acute lymphocytic leukemia 2	-5.45504	-3.27577	-20.6042	3.80886e-06	0.000108692	4.35258
Ex.vivo	ENSMUSG00000105820				5.79058	-4.20583	20.586	3.82611e-06	0.000109028	4.00433
Ex.vivo	ENSMUSG00000019194	20266	Scn1b	sodium channel, voltage-gated, type I, beta	3.80527	3.65959	20.5635	3.8475e-06	0.00010948	5.38218
In.vitro	ENSMUSG00000028420	52076	Tmem38b	transmembrane protein 38B	-3.32246	4.25087	-20.5461	3.86405e-06	0.000109649	5.4071
In.vitro	ENSMUSG00000025289	53381	Prdx4	peroxiredoxin 4	-2.2638	7.04959	-20.5457	3.86452e-06	0.000109649	5.22237
Ex.vivo	ENSMUSG00000092659	100526504	Mir3100	microRNA 3100	4.98755	-3.99986	20.5328	3.87689e-06	0.000109694	4.3812
In.vitro	ENSMUSG00000025141	68515	Myadml2	myeloid-associated differentiation marker-like 2	-4.94667	-3.55603	-20.5325	3.87714e-06	0.000109694	4.5616
Ex.vivo	ENSMUSG00000026131	13518	Dst	dystonin	3.11988	1.98404	20.4869	3.92133e-06	0.000110786	5.30976
In.vitro	ENSMUSG00000034706	432611	Dnaic2	dynein, axonemal, intermediate chain 2	-5.01952	-3.90111	-20.4508	3.95672e-06	0.000111627	4.50939
Ex.vivo	ENSMUSG00000072849	20704	Serpina1e	serine (or cysteine) peptidase inhibitor, clade A, member 1E	5.73299	-3.81261	20.4293	3.97796e-06	0.000112067	3.99401
shared	ENSMUSG00000063065	26417	Mapk3	mitogen-activated protein kinase 3	-1.38889	6.62255	-20.4215	3.98572e-06	0.000112126	5.28567
Ex.vivo	ENSMUSG00000049491	215332	Slc36a3	solute carrier family 36 (proton/amino acid symporter), member 3	5.45053	-3.59361	20.4051	4.00203e-06	0.000112425	4.12546
In.vitro	ENSMUSG00000049225	381511	Pdp1	pyruvate dehyrogenase phosphatase catalytic subunit 1	-2.45221	4.41947	-20.378	4.02925e-06	0.00011303	5.36645
Ex.vivo	ENSMUSG00000106093				4.51026	-3.61496	20.371	4.03634e-06	0.000113053	4.56831
In.vitro	ENSMUSG00000045045	225875	Lrfn4	leucine rich repeat and fibronectin type III domain containing 4	-8.79781	-0.616003	-20.3659	4.04147e-06	0.000113053	4.83647
shared	ENSMUSG00000036309	21402	Skp1	S-phase kinase-associated protein 1	-1.41146	7.06427	-20.3363	4.07151e-06	0.000113466	5.2965
Ex.vivo	ENSMUSG00000085403				5.17055	-3.69099	20.3319	4.07598e-06	0.000113466	4.24332
In.vitro	ENSMUSG00000023992	83433	Trem2	triggering receptor expressed on myeloid cells 2	-5.45898	8.10683	-20.3296	4.07838e-06	0.000113466	5.13484
Ex.vivo	ENSMUSG00000026473	14645	Glul	glutamate-ammonia ligase (glutamine synthetase)	2.24348	5.77497	20.3246	4.08345e-06	0.000113466	5.27112
Ex.vivo	ENSMUSG00000021838	74480	Samd4	sterile alpha motif domain containing 4	4.7539	1.3818	20.3205	4.08762e-06	0.000113466	4.9247
In.vitro	ENSMUSG00000002908	84036	Kcnn1	potassium intermediate/small conductance calcium-activated channel, subfamily N, member 1	-5.36876	-3.44985	-20.315	4.09334e-06	0.000113466	4.3202
Ex.vivo	ENSMUSG00000045482	100683	Trrap	transformation/transcription domain-associated protein	3.21474	5.3752	20.3043	4.10432e-06	0.000113466	5.30426
In.vitro	ENSMUSG00000106025				-5.17171	-3.59894	-20.3019	4.10675e-06	0.000113466	4.40508
Ex.vivo	ENSMUSG00000020154	19263	Ptprb	protein tyrosine phosphatase, receptor type, B	5.37037	-3.45353	20.301	4.10771e-06	0.000113466	4.13872
Ex.vivo	ENSMUSG00000033705	668880	Stard9	START domain containing 9	2.94365	4.53983	20.2799	4.12946e-06	0.000113908	5.34343
In.vitro	ENSMUSG00000007891	13033	Ctsd	cathepsin D	-2.59577	13.6521	-20.2533	4.15718e-06	0.000114513	5.0135
Ex.vivo	ENSMUSG00000101905				4.91326	-4.57643	20.2477	4.16309e-06	0.000114517	4.34651
Ex.vivo	ENSMUSG00000104291				4.88259	2.02568	20.2383	4.17294e-06	0.000114629	5.17852
In.vitro	ENSMUSG00000042340	13019	Ctf1	cardiotrophin 1	-5.3923	-3.39431	-20.2263	4.18558e-06	0.000114817	4.28761
Ex.vivo	ENSMUSG00000083936				5.85601	-4.15293	20.2026	4.2106e-06	0.000115344	3.87835
In.vitro	ENSMUSG00000024696	107321	Lpxn	leupaxin	-1.58043	7.84839	-20.1903	4.22368e-06	0.000115542	5.11226
Ex.vivo	ENSMUSG00000102451				5.85591	-4.00648	20.1737	4.24143e-06	0.000115868	3.87123
Ex.vivo	ENSMUSG00000029273	53315	Sult1d1	sulfotransferase family 1D, member 1	5.85593	-4.02097	20.1506	4.26629e-06	0.000116387	3.86547
Ex.vivo	ENSMUSG00000098101				5.79083	-4.08722	20.1259	4.293e-06	0.000116955	3.89092
Ex.vivo	ENSMUSG00000107171				5.25771	-4.43077	20.0913	4.33075e-06	0.000117576	4.14125
In.vitro	ENSMUSG00000097727	433111	F630040K05Rik	RIKEN cDNA F630040K05 gene	-4.8997	-3.7757	-20.086	4.33655e-06	0.000117576	4.47133
Ex.vivo	ENSMUSG00000087640				5.19154	-4.45545	20.0836	4.33921e-06	0.000117576	4.17138
Ex.vivo	ENSMUSG00000033350	54371	Chst2	carbohydrate sulfotransferase 2	5.67787	-3.89224	20.0732	4.35067e-06	0.000117576	3.93265
In.vitro	ENSMUSG00000085965				-5.03687	-4.04244	-20.0728	4.35111e-06	0.000117576	4.4077
Ex.vivo	ENSMUSG00000026874	15139	Hc	hemolytic complement	5.79706	-3.95051	20.0726	4.35139e-06	0.000117576	3.87461
Ex.vivo	ENSMUSG00000030854	19259	Ptpn5	protein tyrosine phosphatase, non-receptor type 5	4.98417	-3.71403	20.0456	4.38126e-06	0.000118042	4.26196
Ex.vivo	ENSMUSG00000092981	100628593	Mir5125	microRNA 5125	5.19245	-3.8542	20.0405	4.38697e-06	0.000118042	4.16013
Ex.vivo	ENSMUSG00000102639				5.10769	-3.51081	20.0402	4.38733e-06	0.000118042	4.20104
In.vitro	ENSMUSG00000030283	20449	St8sia1	ST8 alpha-N-acetyl-neuraminide alpha-2,8-sialyltransferase 1	-5.46985	-3.9749	-20.0356	4.39241e-06	0.000118042	4.20511
Ex.vivo	ENSMUSG00000023084	74485	Lrrc71	leucine rich repeat containing 71	4.85786	-4.59493	20.0129	4.41785e-06	0.000118564	4.31434
In.vitro	ENSMUSG00000087006	620695	Gm13889	predicted gene 13889	-5.13702	-3.44855	-19.9965	4.43638e-06	0.000118901	4.34415
In.vitro	ENSMUSG00000048388	241520	Fam171b	family with sequence similarity 171, member B	-5.68326	-4.16438	-19.9702	4.46623e-06	0.000119456	4.09241
Ex.vivo	ENSMUSG00000025347	71664	Mettl7b	methyltransferase like 7B	5.41852	-3.73847	19.9676	4.46912e-06	0.000119456	4.0322
In.vitro	ENSMUSG00000053647	76854	Gper1	G protein-coupled estrogen receptor 1	-4.94486	-3.6196	-19.9527	4.48615e-06	0.000119749	4.41797
Ex.vivo	ENSMUSG00000049988	211228	Lrrc25	leucine rich repeat containing 25	1.65385	5.31883	19.941	4.49958e-06	0.000119769	5.18502
Ex.vivo	ENSMUSG00000036151	107770	Tm6sf2	transmembrane 6 superfamily member 2	5.7969	-4.14311	19.9343	4.50725e-06	0.000119769	3.84008
Ex.vivo	ENSMUSG00000088004				5.19033	-3.92713	19.9266	4.51619e-06	0.000119769	4.13251
Ex.vivo	ENSMUSG00000001128	18636	Cfp	complement factor properdin	2.6659	10.4146	19.9233	4.51992e-06	0.000119769	4.94982
In.vitro	ENSMUSG00000024381	30948	Bin1	bridging integrator 1	-1.53346	6.62535	-19.921	4.52265e-06	0.000119769	5.07658
In.vitro	ENSMUSG00000029096	78558	Htra3	HtrA serine peptidase 3	-5.30605	-3.41724	-19.9206	4.52312e-06	0.000119769	4.24965
shared	ENSMUSG00000022186	67041	Oxct1	3-oxoacid CoA transferase 1	-1.45625	7.70684	-19.9056	4.54044e-06	0.000120067	5.06877
Ex.vivo	ENSMUSG00000076469	100124675	Trbv13-2	T cell receptor beta, variable 13-2	4.99598	-3.26723	19.8787	4.57189e-06	0.000120738	4.21421
In.vitro	ENSMUSG00000021807	68045	Rtraf	RNA transcription, translation and transport factor	-1.6448	6.24224	-19.8672	4.58536e-06	0.000120883	5.09884
Ex.vivo	ENSMUSG00000020740	260302	Gga3	golgi associated, gamma adaptin ear containing, ARF binding protein 3	1.6534	5.67279	19.8611	4.59255e-06	0.000120883	5.19158
Ex.vivo	ENSMUSG00000021751	93732	Acox2	acyl-Coenzyme A oxidase 2, branched chain	5.74116	-4.02702	19.856	4.59856e-06	0.000120883	3.8474
Ex.vivo	ENSMUSG00000088176				4.99599	-3.67633	19.8447	4.61191e-06	0.000120883	4.20559
Ex.vivo	ENSMUSG00000024155	75178	Meiob	meiosis specific with OB domains	5.10535	-3.62535	19.8446	4.61194e-06	0.000120883	4.15289
Ex.vivo	ENSMUSG00000100394				5.3953	-3.009	19.8429	4.61396e-06	0.000120883	4.47843
Ex.vivo	ENSMUSG00000103686				5.59967	-4.29719	19.8241	4.63629e-06	0.000121308	3.90805
Ex.vivo	ENSMUSG00000085445				4.80616	-4.61212	19.794	4.67228e-06	0.000122089	4.28368
Ex.vivo	ENSMUSG00000076731				5.10768	-3.6414	19.7886	4.67886e-06	0.0001221	4.13754
Ex.vivo	ENSMUSG00000037523	228607	Mavs	mitochondrial antiviral signaling protein	1.8932	6.45157	19.7697	4.7016e-06	0.000122532	5.09882
Ex.vivo	ENSMUSG00000105643				6.36315	-2.41935	19.7568	4.71723e-06	0.00012276	4.57234
Ex.vivo	ENSMUSG00000106087				5.74136	-4.11039	19.7523	4.72272e-06	0.00012276	3.82111
Ex.vivo	ENSMUSG00000084884				5.67624	-4.2247	19.7371	4.74133e-06	0.000123082	3.84884
In.vitro	ENSMUSG00000047821	94092	Trim16	tripartite motif-containing 16	-2.698	3.36521	-19.7301	4.7499e-06	0.000123144	5.21356
Ex.vivo	ENSMUSG00000097109				5.68361	-4.19617	19.7197	4.76266e-06	0.000123187	3.84084
Ex.vivo	ENSMUSG00000101628				5.48934	-4.01382	19.7186	4.76399e-06	0.000123187	3.93487
Ex.vivo	ENSMUSG00000090222				3.96447	2.28658	19.695	4.79312e-06	0.000123757	5.14347
Ex.vivo	ENSMUSG00000038704	68352	Aspdh	aspartate dehydrogenase domain containing	5.67772	-4.05978	19.6906	4.79852e-06	0.000123757	3.83633
In.vitro	ENSMUSG00000076433	58251	Cep295nl	CEP295 N-terminal like	-5.64534	-4.16829	-19.6802	4.81145e-06	0.000123929	4.03611
Ex.vivo	ENSMUSG00000023829	20517	Slc22a1	solute carrier family 22 (organic cation transporter), member 1	5.73426	-4.07677	19.6392	4.86286e-06	0.000125091	3.7958
In.vitro	ENSMUSG00000025227	75146	Mfsd13a	major facilitator superfamily domain containing 13a	-2.51277	4.05793	-19.6165	4.89153e-06	0.000125406	5.15411
Ex.vivo	ENSMUSG00000051257	22037	Trap1a	tumor rejection antigen P1A	5.10768	-3.62496	19.6126	4.89647e-06	0.000125406	4.09268
Ex.vivo	ENSMUSG00000096970				5.68383	-4.15282	19.6071	4.90348e-06	0.000125406	3.81208
Ex.vivo	ENSMUSG00000086472				5.3704	-3.75724	19.6055	4.90549e-06	0.000125406	3.96375
Ex.vivo	ENSMUSG00000093124				5.19251	-3.7523	19.6046	4.90674e-06	0.000125406	4.04964
Ex.vivo	ENSMUSG00000083206				4.74948	-4.61212	19.5706	4.95018e-06	0.000126342	4.25355
Ex.vivo	ENSMUSG00000052974	13107	Cyp2f2	cytochrome P450, family 2, subfamily f, polypeptide 2	5.66742	-3.95941	19.566	4.95611e-06	0.000126342	3.80954
Ex.vivo	ENSMUSG00000055717	105439	Slain1	SLAIN motif family, member 1	5.01342	-0.514606	19.5467	4.98113e-06	0.000126817	4.37714
Ex.vivo	ENSMUSG00000006522	16426	Itih3	inter-alpha trypsin inhibitor, heavy chain 3	5.66872	-3.9806	19.5345	4.997e-06	0.000127058	3.80083
Ex.vivo	ENSMUSG00000087486				5.25554	-3.81134	19.5295	5.00346e-06	0.00012706	3.9999
Ex.vivo	ENSMUSG00000097445				6.03714	-1.72874	19.5245	5.01003e-06	0.000127064	4.29508
Ex.vivo	ENSMUSG00000086359	78883	9630013K17Rik	RIKEN cDNA 9630013K17 gene	4.91893	-3.547	19.513	5.02505e-06	0.000127112	4.15785
In.vitro	ENSMUSG00000029378	11839	Areg	amphiregulin	-5.09755	-3.49312	-19.511	5.02761e-06	0.000127112	4.23796
shared	ENSMUSG00000052656	22644	Rnf103	ring finger protein 103	1.35341	6.44472	19.5076	5.03209e-06	0.000127112	4.97853
Ex.vivo	ENSMUSG00000097274				4.76472	-3.81584	19.5035	5.03755e-06	0.000127112	4.22901
Ex.vivo	ENSMUSG00000006529	16424	Itih1	inter-alpha trypsin inhibitor, heavy chain 1	4.81818	-3.25522	19.4779	5.07126e-06	0.0001278	4.19697
In.vitro	ENSMUSG00000062082	239849	Cd200r4	CD200 receptor 4	-3.9104	5.48724	-19.4521	5.10562e-06	0.0001285	5.11684
Ex.vivo	ENSMUSG00000001249	15451	Hpn	hepsin	4.31411	2.85251	19.4453	5.11473e-06	0.0001285	5.12876
Ex.vivo	ENSMUSG00000091071				5.41402	-4.35227	19.4425	5.11848e-06	0.0001285	3.90073
Ex.vivo	ENSMUSG00000044724	269053	Gpr152	G protein-coupled receptor 152	5.0175	-3.51524	19.4304	5.13474e-06	0.000128745	4.08922
Ex.vivo	ENSMUSG00000105112				5.09906	-3.48714	19.4241	5.14313e-06	0.000128792	4.04834
Ex.vivo	ENSMUSG00000025007	56454	Aldh18a1	aldehyde dehydrogenase 18 family, member A1	2.07515	5.55721	19.3798	5.20331e-06	0.000130026	4.99993
In.vitro	ENSMUSG00000036181	50708	H1f2	H1.2 linker histone, cluster member	-2.42413	6.42362	-19.3782	5.2055e-06	0.000130026	4.89623
Ex.vivo	ENSMUSG00000023043	16668	Krt18	keratin 18	4.92127	-3.33243	19.3658	5.22244e-06	0.000130285	4.11869
In.vitro	ENSMUSG00000081137				-5.00964	-4.43077	-19.3603	5.23006e-06	0.000130311	4.23773
In.vitro	ENSMUSG00000085006				-4.94143	-3.74952	-19.3328	5.26794e-06	0.000131016	4.26055
In.vitro	ENSMUSG00000015711	229589	Prune1	prune exopolyphosphatase	-2.56545	3.71558	-19.3302	5.27155e-06	0.000131016	5.07492
Ex.vivo	ENSMUSG00000105981				5.616	-4.15783	19.3236	5.28071e-06	0.000131079	3.77209
Ex.vivo	ENSMUSG00000089727	16639	Klra8	killer cell lectin-like receptor, subfamily A, member 8	5.61893	-4.2188	19.3039	5.30818e-06	0.000131482	3.76557
In.vitro	ENSMUSG00000097216	319216	4932441J04Rik	RIKEN cDNA 4932441J04 gene	-4.76636	-3.60675	-19.298	5.31645e-06	0.000131482	4.32766
Ex.vivo	ENSMUSG00000053483	30941	Usp21	ubiquitin specific peptidase 21	2.62649	6.25833	19.2942	5.32176e-06	0.000131482	4.88049
In.vitro	ENSMUSG00000002012	93843	Pnck	pregnancy upregulated non-ubiquitously expressed CaM kinase	-4.6103	-3.71686	-19.2902	5.32744e-06	0.000131482	4.39253
In.vitro	ENSMUSG00000041959	20194	S100a10	S100 calcium binding protein A10 (calpactin)	-5.27519	5.93297	-19.2883	5.33009e-06	0.000131482	5.04505
Ex.vivo	ENSMUSG00000102153				7.1405	-0.606013	19.2417	5.39615e-06	0.000132946	4.81578
Ex.vivo	ENSMUSG00000095891				4.99745	-3.69048	19.2206	5.42624e-06	0.000133522	4.04436
In.vitro	ENSMUSG00000029994	11746	Anxa4	annexin A4	-3.17877	8.07833	-19.209	5.44293e-06	0.000133767	4.77357
Ex.vivo	ENSMUSG00000026295	75396	Spp2	secreted phosphoprotein 2	5.4888	-4.28574	19.144	5.53772e-06	0.000135928	3.78699
Ex.vivo	ENSMUSG00000105466				5.55338	-4.20662	19.0743	5.64135e-06	0.0001383	3.73747
In.vitro	ENSMUSG00000032802	76650	Srxn1	sulfiredoxin 1 homolog (S. cerevisiae)	-1.97006	6.40459	-19.0604	5.66226e-06	0.000138641	4.83849
Ex.vivo	ENSMUSG00000021240	19300	Abcd4	ATP-binding cassette, sub-family D (ALD), member 4	1.79383	4.89067	19.0438	5.68741e-06	0.000139086	4.92961
Ex.vivo	ENSMUSG00000096954				4.66827	3.65203	19.0383	5.69586e-06	0.000139121	5.03383
Ex.vivo	ENSMUSG00000072596	13587	Ear2	eosinophil-associated, ribonuclease A family, member 2	12.1469	0.596898	19.0263	5.71411e-06	0.000139395	4.84421
Ex.vivo	ENSMUSG00000070315	78934	4930581F22Rik	RIKEN cDNA 4930581F22 gene	5.27979	1.85074	19.0056	5.74585e-06	0.00013988	4.92616
Ex.vivo	ENSMUSG00000107158				5.34857	-3.93353	19.0041	5.7481e-06	0.00013988	3.8182
In.vitro	ENSMUSG00000053581	100494	Zfand2a	zinc finger, AN1-type domain 2A	-3.69161	6.037	-18.9858	5.77636e-06	0.000140395	4.8603
In.vitro	ENSMUSG00000000881	53310	Dlg3	discs large MAGUK scaffold protein 3	-6.22995	-0.585056	-18.9754	5.79246e-06	0.000140614	4.49347
Ex.vivo	ENSMUSG00000033544	72713	Angptl1	angiopoietin-like 1	5.34781	-4.36189	18.9443	5.84107e-06	0.000141621	3.80277
Ex.vivo	ENSMUSG00000089250				4.59765	-4.69259	18.9158	5.8859e-06	0.000142534	4.1541
Ex.vivo	ENSMUSG00000091558	102639888	Gm17227	predicted gene 17227	5.19668	-3.8361	18.8837	5.93693e-06	0.000143594	3.85975
Ex.vivo	ENSMUSG00000001034	23939	Mapk7	mitogen-activated protein kinase 7	1.92812	5.90116	18.8718	5.95613e-06	0.000143883	4.81191
Ex.vivo	ENSMUSG00000022994	11512	Adcy6	adenylate cyclase 6	4.99597	-3.44658	18.8613	5.97292e-06	0.000144113	3.95037
Ex.vivo	ENSMUSG00000024985	21416	Tcf7l2	transcription factor 7 like 2, T cell specific, HMG box	4.11069	6.47542	18.8438	6.00126e-06	0.000144388	4.78637
In.vitro	ENSMUSG00000097165				-4.42575	-3.86689	-18.837	6.01215e-06	0.000144388	4.35041
In.vitro	ENSMUSG00000043020	242253	Wdr63	WD repeat domain 63	-4.98103	-3.84274	-18.8368	6.01247e-06	0.000144388	4.1125
In.vitro	ENSMUSG00000085763	72648	Smc2os	structural maintenance of chromosomes 2, opposite strand	-4.45861	-3.8043	-18.8324	6.01973e-06	0.000144388	4.33548
Ex.vivo	ENSMUSG00000102749				4.57354	-4.67072	18.8318	6.0207e-06	0.000144388	4.14302
Ex.vivo	ENSMUSG00000071661	75291	Zbtb3	zinc finger and BTB domain containing 3	2.80636	2.02323	18.8265	6.02932e-06	0.00014442	4.94974
Ex.vivo	ENSMUSG00000084252				5.28554	-3.83181	18.8181	6.04307e-06	0.000144574	3.7994
Ex.vivo	ENSMUSG00000067341	381091	H2-Eb2	histocompatibility 2, class II antigen E beta2	5.37044	-3.84173	18.8102	6.05598e-06	0.000144709	3.75627
In.vitro	ENSMUSG00000015806	110391	Qdpr	quinoid dihydropteridine reductase	-1.54408	5.85461	-18.7617	6.13597e-06	0.000146444	4.83051
Ex.vivo	ENSMUSG00000042248	13096	Cyp2c37	cytochrome P450, family 2. subfamily c, polypeptide 37	4.99737	-3.83057	18.7454	6.1631e-06	0.000146784	3.91878
Ex.vivo	ENSMUSG00000086585				5.0991	-3.74844	18.7443	6.16501e-06	0.000146784	3.86962
Ex.vivo	ENSMUSG00000017718	71562	Afmid	arylformamidase	3.51072	2.77134	18.7197	6.20616e-06	0.000147455	4.94575
Ex.vivo	ENSMUSG00000084625				4.81818	-3.61499	18.7148	6.21457e-06	0.000147455	3.99618
Ex.vivo	ENSMUSG00000100135				5.45157	-4.29224	18.7142	6.21553e-06	0.000147455	3.69144
Ex.vivo	ENSMUSG00000042251	212933	Pm20d1	peptidase M20 domain containing 1	5.19577	-4.45995	18.6913	6.25437e-06	0.000148169	3.80888
In.vitro	ENSMUSG00000048644	330695	Ctxn1	cortexin 1	-4.75848	-3.93746	-18.6794	6.27456e-06	0.000148169	4.16713
Ex.vivo	ENSMUSG00000058101	73486	1700084J12Rik	ribosomal protein L7-like 1 pseudogene	5.34852	-3.9634	18.6791	6.27507e-06	0.000148169	3.73189
In.vitro	ENSMUSG00000032532	12424	Cck	cholecystokinin	-5.137	-3.55736	-18.6789	6.27549e-06	0.000148169	4.00149
In.vitro	ENSMUSG00000031382	68854	Asb11	ankyrin repeat and SOCS box-containing 11	-4.52657	-3.94246	-18.6743	6.28335e-06	0.000148178	4.26456
Ex.vivo	ENSMUSG00000037780	17194	Mbl1	mannose-binding lectin (protein A) 1	5.4192	-4.27463	18.5863	6.43604e-06	0.000151476	3.67282
Ex.vivo	ENSMUSG00000052403				7.10672	-2.24538	18.5849	6.43849e-06	0.000151476	4.55121
Ex.vivo	ENSMUSG00000052415	99681	Tchh	trichohyalin	5.42036	-4.15762	18.574	6.45782e-06	0.000151649	3.66893
Ex.vivo	ENSMUSG00000030276	101100	Ttll3	tubulin tyrosine ligase-like family, member 3	3.65796	2.27437	18.5721	6.46112e-06	0.000151649	4.71303
Ex.vivo	ENSMUSG00000064492	115487336	Gm22060	predicted gene, 22060	4.50793	-4.69259	18.5575	6.487e-06	0.000152076	4.09992
Ex.vivo	ENSMUSG00000009621	22325	Vav2	vav 2 oncogene	3.47975	5.64833	18.551	6.49849e-06	0.000152166	4.80077
Ex.vivo	ENSMUSG00000024397	11629	Aif1	allograft inflammatory factor 1	2.63986	7.62125	18.5424	6.51393e-06	0.000152348	4.75458
Ex.vivo	ENSMUSG00000083630				5.10622	-4.48296	18.5374	6.52276e-06	0.000152374	3.81061
Ex.vivo	ENSMUSG00000105729				5.41468	-4.14453	18.4935	6.60195e-06	0.000154043	3.64997
Ex.vivo	ENSMUSG00000097329				5.41458	-4.16527	18.4774	6.63111e-06	0.00015437	3.64569
Ex.vivo	ENSMUSG00000026009	54167	Icos	inducible T cell co-stimulator	12.1991	0.93773	18.4772	6.63152e-06	0.00015437	4.60151
Ex.vivo	ENSMUSG00000105969				5.28681	-4.06995	18.4717	6.64156e-06	0.000154422	3.70584
shared	ENSMUSG00000022119	74213	Rbm26	RNA binding motif protein 26	1.49211	4.61297	18.4657	6.65247e-06	0.000154495	4.81937
shared	ENSMUSG00000030704	19346	Rab6a	RAB6A, member RAS oncogene family	-1.34236	6.29398	-18.4586	6.66556e-06	0.000154595	4.67241
In.vitro	ENSMUSG00000035199	65106	Arl6ip5	ADP-ribosylation factor-like 6 interacting protein 5	-1.96616	6.87628	-18.4549	6.67238e-06	0.000154595	4.58754
Ex.vivo	ENSMUSG00000103135				4.42743	-4.35155	18.4489	6.6835e-06	0.000154672	4.10775
Ex.vivo	ENSMUSG00000089501	115485634	Gm23479	predicted gene, 23479	4.92085	-4.14119	18.4353	6.70847e-06	0.000154989	3.87179
In.vitro	ENSMUSG00000036402	14701	Gng12	guanine nucleotide binding protein (G protein), gamma 12	-1.54694	6.34515	-18.433	6.71285e-06	0.000154989	4.61534
Ex.vivo	ENSMUSG00000091199				5.0839	-3.93033	18.4149	6.74631e-06	0.000155581	3.78813
Ex.vivo	ENSMUSG00000025576	52897	Rbfox3	RNA binding protein, fox-1 homolog (C. elegans) 3	9.36634	-1.04677	18.3823	6.80743e-06	0.000156808	4.67457
Ex.vivo	ENSMUSG00000105514				5.27255	-3.97983	18.3632	6.84337e-06	0.000157453	3.68326
Ex.vivo	ENSMUSG00000030187	16633	Klra2	killer cell lectin-like receptor, subfamily A, member 2	5.45225	3.78794	18.3284	6.90965e-06	0.000158635	4.84061
In.vitro	ENSMUSG00000056656	239552	Apol8	apolipoprotein L 8	-4.94207	-4.44279	-18.3232	6.91974e-06	0.000158635	3.9907
Ex.vivo	ENSMUSG00000094824	115485736	Gm23803	predicted gene, 23803	4.37459	-4.11145	18.3231	6.9198e-06	0.000158635	4.09773
Ex.vivo	ENSMUSG00000102717				5.0174	-3.78009	18.3186	6.92856e-06	0.000158635	3.79377
shared	ENSMUSG00000042298	72795	Ttc19	tetratricopeptide repeat domain 19	1.4815	3.62154	18.312	6.94114e-06	0.000158635	4.78087
Ex.vivo	ENSMUSG00000021752	71393	Kctd6	potassium channel tetramerisation domain containing 6	1.92158	4.45811	18.3112	6.94275e-06	0.000158635	4.78587
Ex.vivo	ENSMUSG00000034156	207777	Tspoap1	TSPO associated protein 1	3.13126	0.661986	18.2663	7.02992e-06	0.000160211	4.66868
In.vitro	ENSMUSG00000031898	71854	Dpep3	dipeptidase 3	-5.13704	-3.67438	-18.2633	7.03584e-06	0.000160211	3.88859
Ex.vivo	ENSMUSG00000038292	384619	Kash5	KASH domain containing 5	5.34809	-4.2027	18.2632	7.03594e-06	0.000160211	3.61953
Ex.vivo	ENSMUSG00000097762				4.77368	-3.77795	18.2479	7.06596e-06	0.00016071	3.89059
Ex.vivo	ENSMUSG00000094306	115488991	Gm24924	predicted gene, 24924	4.76473	-3.86178	18.2431	7.07548e-06	0.000160742	3.8935
In.vitro	ENSMUSG00000031294	103175	D630029K05Rik	RIKEN cDNA D630029K05 gene	-4.56905	-3.69939	-18.2184	7.12434e-06	0.000161667	4.12234
In.vitro	ENSMUSG00000028271	229906	Gtf2b	general transcription factor IIB	-1.52091	6.16963	-18.1998	7.16145e-06	0.000162323	4.57993
Ex.vivo	ENSMUSG00000020564	380753	Atxn7l1	ataxin 7-like 1	1.60425	5.38717	18.1936	7.17382e-06	0.000162418	4.59647
Ex.vivo	ENSMUSG00000087233				4.77338	-4.05058	18.1847	7.19169e-06	0.000162637	3.87333
Ex.vivo	ENSMUSG00000106205				4.9184	0.90874	18.1571	7.2474e-06	0.00016371	4.67301
Ex.vivo	ENSMUSG00000066684	170741	Pilrb1	paired immunoglobin-like type 2 receptor beta 1	6.34216	4.75671	18.1465	7.26898e-06	0.000164011	4.77488
Ex.vivo	ENSMUSG00000039997	15950	Ifi203	interferon activated gene 203	2.11995	6.1578	18.1422	7.27772e-06	0.000164022	4.66798
Ex.vivo	ENSMUSG00000040687	228355	Madd	MAP-kinase activating death domain	1.5704	6.60019	18.1361	7.29018e-06	0.000164116	4.54118
Ex.vivo	ENSMUSG00000000804	237898	Usp32	ubiquitin specific peptidase 32	1.55831	4.06186	18.094	7.37677e-06	0.000165877	4.71007
In.vitro	ENSMUSG00000054178				-4.45608	-3.96097	-18.0666	7.43376e-06	0.000166844	4.12765
In.vitro	ENSMUSG00000031438	66889	Rnf128	ring finger protein 128	-2.60284	7.11498	-18.0652	7.43662e-06	0.000166844	4.50819
In.vitro	ENSMUSG00000084289				-3.28168	2.65583	-18.0434	7.48236e-06	0.000167656	4.76214
In.vitro	ENSMUSG00000038650	107702	Rnh1	ribonuclease/angiogenin inhibitor 1	-2.63577	8.73991	-18.0399	7.4897e-06	0.000167656	4.38083
In.vitro	ENSMUSG00000097715				-1.65632	5.21551	-18.0319	7.50656e-06	0.000167844	4.55949
Ex.vivo	ENSMUSG00000026754	76899	Golga1	golgi autoantigen, golgin subfamily a, 1	1.63247	4.28745	18.0159	7.54056e-06	0.000168414	4.6443
In.vitro	ENSMUSG00000034424	68133	Gcsh	glycine cleavage system protein H (aminomethyl carrier)	-2.61683	4.99594	-18.0071	7.5593e-06	0.000168495	4.60029
In.vitro	ENSMUSG00000028955	22319	Vamp3	vesicle-associated membrane protein 3	-1.60729	6.88659	-18.0033	7.56745e-06	0.000168495	4.59731
Ex.vivo	ENSMUSG00000106665				4.8826	-4.57643	18.0022	7.56965e-06	0.000168495	3.77095
shared	ENSMUSG00000037197	76938	Rbm17	RNA binding motif protein 17	1.13596	6.59267	17.9869	7.60244e-06	0.000169035	4.48199
Ex.vivo	ENSMUSG00000071716	666348	Apol7e	apolipoprotein L 7e	5.10756	-3.9089	17.9604	7.65958e-06	0.000170115	3.65176
In.vitro	ENSMUSG00000021876	58809	Rnase4	ribonuclease, RNase A family 4	-4.57	5.00547	-17.9436	7.69618e-06	0.000170736	4.65397
Ex.vivo	ENSMUSG00000018474	216848	Chd3	chromodomain helicase DNA binding protein 3	1.74509	5.01927	17.9323	7.72073e-06	0.000171065	4.55474
Ex.vivo	ENSMUSG00000098577				4.76472	-3.98221	17.9289	7.72825e-06	0.000171065	3.80645
In.vitro	ENSMUSG00000001751	27419	Naglu	alpha-N-acetylglucosaminidase (Sanfilippo disease IIIB)	-1.82219	7.50702	-17.9233	7.74061e-06	0.000171148	4.47057
Ex.vivo	ENSMUSG00000082931				4.54311	-3.53163	17.9048	7.78119e-06	0.000171853	4.0806
Ex.vivo	ENSMUSG00000102323				5.28572	-4.12515	17.8837	7.82791e-06	0.000172693	3.54473
Ex.vivo	ENSMUSG00000047361	381260	Gm973	predicted gene 973	4.58454	-3.66958	17.8732	7.85134e-06	0.000173002	3.87561
Ex.vivo	ENSMUSG00000002006	245469	Pdzd4	PDZ domain containing 4	4.76473	-3.93277	17.8696	7.85937e-06	0.000173002	3.78985
Ex.vivo	ENSMUSG00000103783				5.28572	-4.1693	17.8505	7.90214e-06	0.000173526	3.53545
In.vitro	ENSMUSG00000034738	329416	Nostrin	nitric oxide synthase trafficker	-4.07289	3.76411	-17.8478	7.90821e-06	0.000173526	4.6978
In.vitro	ENSMUSG00000045679	217430	Pqlc3	PQ loop repeat containing	-3.67946	5.47587	-17.8473	7.90943e-06	0.000173526	4.54357
Ex.vivo	ENSMUSG00000039218	75956	Srrm2	serine/arginine repetitive matrix 2	3.4022	7.82757	17.8371	7.93235e-06	0.000173837	4.35367
In.vitro	ENSMUSG00000078771	14017	Evi2a	ecotropic viral integration site 2a	-1.9623	7.20511	-17.8039	8.0077e-06	0.000175294	4.42484
Ex.vivo	ENSMUSG00000084978				5.19624	-4.38073	17.7853	8.05043e-06	0.000176036	3.56021
Ex.vivo	ENSMUSG00000053164	338346	Gpr21	G protein-coupled receptor 21	5.10621	-4.44492	17.7785	8.06602e-06	0.000176182	3.60152
Ex.vivo	ENSMUSG00000096962				4.13887	-4.23951	17.762	8.10406e-06	0.000176783	4.0482
Ex.vivo	ENSMUSG00000087606				5.19574	-4.38931	17.7589	8.11134e-06	0.000176783	3.55304
Ex.vivo	ENSMUSG00000019933	69563	Mrln	myoregulin	4.70597	-4.61212	17.7352	8.16653e-06	0.000177595	3.77978
Ex.vivo	ENSMUSG00000082800				4.70597	-4.61212	17.7352	8.16653e-06	0.000177595	3.77978
Ex.vivo	ENSMUSG00000092008	100043108	Cyp2c69	cytochrome P450, family 2, subfamily c, polypeptide 69	5.1921	-4.15516	17.7159	8.21175e-06	0.000178383	3.54269
Ex.vivo	ENSMUSG00000043051	244667	Disc1	disrupted in schizophrenia 1	2.75543	2.17512	17.6975	8.25513e-06	0.000179129	4.63311
Ex.vivo	ENSMUSG00000065750	115490470	Gm23346	predicted gene, 23346	4.2163	-4.26102	17.6877	8.27837e-06	0.000179437	3.99247
In.vitro	ENSMUSG00000030543	17293	Mesp2	mesoderm posterior 2	-4.59196	-4.57643	-17.6804	8.29592e-06	0.000179621	3.9621
Ex.vivo	ENSMUSG00000050377	218624	Il31ra	interleukin 31 receptor A	5.17381	-4.09324	17.6727	8.31428e-06	0.000179822	3.53927
Ex.vivo	ENSMUSG00000032356	19417	Rasgrf1	RAS protein-specific guanine nucleotide-releasing factor 1	5.01571	-4.19579	17.6592	8.34644e-06	0.000180166	3.61122
Ex.vivo	ENSMUSG00000040264	14468	Gbp2b	guanylate binding protein 2b	13.8977	1.10595	17.6584	8.34834e-06	0.000180166	4.53192
In.vitro	ENSMUSG00000097303				-4.89608	-3.71009	-17.6415	8.38913e-06	0.000180631	3.82061
In.vitro	ENSMUSG00000022048	12934	Dpysl2	dihydropyrimidinase-like 2	-1.51505	6.0031	-17.6403	8.39206e-06	0.000180631	4.49129
In.vitro	ENSMUSG00000006538	16147	Ihh	Indian hedgehog	-4.85467	-3.70551	-17.6332	8.40922e-06	0.000180631	3.83622
In.vitro	ENSMUSG00000044086	320502	Lmod3	leiomodin 3 (fetal)	-4.57259	-4.57643	-17.6331	8.40934e-06	0.000180631	3.95435
In.vitro	ENSMUSG00000075592	277154	Nynrin	NYN domain and retroviral integrase containing	-4.67201	-3.88393	-17.6306	8.41543e-06	0.000180631	3.91398
Ex.vivo	ENSMUSG00000066975	12959	Cryba4	crystallin, beta A4	6.16787	0.600187	17.6156	8.45193e-06	0.000181219	4.36831
Ex.vivo	ENSMUSG00000057729	19152	Prtn3	proteinase 3	5.1909	-4.26119	17.6088	8.46842e-06	0.000181376	3.51301
Ex.vivo	ENSMUSG00000097857				5.66046	0.879036	17.5986	8.49343e-06	0.000181715	4.50786
Ex.vivo	ENSMUSG00000105586				4.51847	-3.66038	17.5497	8.61432e-06	0.000183658	3.81484
In.vitro	ENSMUSG00000011752	18648	Pgam1	phosphoglycerate mutase 1	-3.18619	3.84359	-17.5483	8.61775e-06	0.000183658	4.59268
Ex.vivo	ENSMUSG00000042873	269788	Lhfpl4	lipoma HMGIC fusion partner-like protein 4	5.1965	-4.15622	17.5456	8.62437e-06	0.000183658	3.49238
shared	ENSMUSG00000035891	223753	Cerk	ceramide kinase	-1.07167	7.91333	-17.5408	8.63643e-06	0.000183658	4.32291
Ex.vivo	ENSMUSG00000040723	226594	Rcsd1	RCSD domain containing 1	2.00445	7.00548	17.5402	8.63791e-06	0.000183658	4.37442
Ex.vivo	ENSMUSG00000094872	434025	Igkv9-120	immunoglobulin kappa chain variable 9-120	5.17346	-4.19278	17.5395	8.63977e-06	0.000183658	3.50168
Ex.vivo	ENSMUSG00000024163	30957	Mapk8ip3	mitogen-activated protein kinase 8 interacting protein 3	2.16632	4.98619	17.5316	8.6594e-06	0.000183878	4.42666
Ex.vivo	ENSMUSG00000106962				5.01719	-4.06376	17.5254	8.6751e-06	0.000184014	3.5725
Ex.vivo	ENSMUSG00000090778				4.58681	-3.75541	17.5215	8.6847e-06	0.000184021	3.77499
Ex.vivo	ENSMUSG00000088549				4.13856	-4.28777	17.5165	8.69732e-06	0.000184092	3.97846
Ex.vivo	ENSMUSG00000033170	105844	Card10	caspase recruitment domain family, member 10	4.77004	-3.71531	17.5084	8.71786e-06	0.00018433	3.68514
Ex.vivo	ENSMUSG00000085913				7.80813	-1.8316	17.4818	8.78527e-06	0.000185312	4.40515
Ex.vivo	ENSMUSG00000106054				4.88318	-4.53121	17.4804	8.78883e-06	0.000185312	3.62353
Ex.vivo	ENSMUSG00000094006	667683	Igkv4-59	immunoglobulin kappa variable 4-59	5.09962	-4.43313	17.479	8.79256e-06	0.000185312	3.51984
Ex.vivo	ENSMUSG00000103194				4.88575	-4.54972	17.4735	8.80652e-06	0.000185312	3.62033
Ex.vivo	ENSMUSG00000039158	100182	Akna	AT-hook transcription factor	2.70822	6.76707	17.4718	8.81102e-06	0.000185312	4.32031
shared	ENSMUSG00000032253	83946	Phip	pleckstrin homology domain interacting protein	1.40869	5.80646	17.4293	8.9205e-06	0.000187238	4.45481
Ex.vivo	ENSMUSG00000054827	107141	Cyp2c50	cytochrome P450, family 2, subfamily c, polypeptide 50	5.10728	-4.14119	17.4272	8.92587e-06	0.000187238	3.50138
Ex.vivo	ENSMUSG00000051703	319998	Tmem198	transmembrane protein 198	4.99736	-3.92199	17.4226	8.93793e-06	0.000187238	3.5526
shared	ENSMUSG00000057236	19646	Rbbp4	retinoblastoma binding protein 4, chromatin remodeling factor	-1.23537	6.79535	-17.4217	8.94035e-06	0.000187238	4.24681
Ex.vivo	ENSMUSG00000046378	233879	Asphd1	aspartate beta-hydroxylase domain containing 1	4.98719	-4.15935	17.4082	8.97561e-06	0.000187588	3.55331
shared	ENSMUSG00000020003	18634	Pex7	peroxisomal biogenesis factor 7	-1.21275	5.0708	-17.408	8.97598e-06	0.000187588	4.36729
In.vitro	ENSMUSG00000026728	22352	Vim	vimentin	-3.27004	8.71643	-17.3981	9.00197e-06	0.000187933	4.23352
In.vitro	ENSMUSG00000085295				-5.21661	3.30525	-17.3915	9.01927e-06	0.000188096	4.57547
Ex.vivo	ENSMUSG00000070720	623230	Tmem200b	transmembrane protein 200B	3.88043	-0.573856	17.3861	9.03352e-06	0.000188195	4.17827
Ex.vivo	ENSMUSG00000103672				5.1071	-4.18076	17.3716	9.07196e-06	0.000188798	3.4855
In.vitro	ENSMUSG00000032377	235527	Plscr4	phospholipid scramblase 4	-9.92063	0.154525	-17.3644	9.09105e-06	0.000188997	4.44436
Ex.vivo	ENSMUSG00000107306				5.10001	-4.39676	17.3588	9.1059e-06	0.000189107	3.48522
Ex.vivo	ENSMUSG00000099267	102466210	Mir6955	microRNA 6955	4.04435	-4.12235	17.3495	9.13074e-06	0.000189245	3.972
Ex.vivo	ENSMUSG00000091507				4.705	-4.00233	17.3491	9.13162e-06	0.000189245	3.6701
Ex.vivo	ENSMUSG00000090166	93725	Ear10	eosinophil-associated, ribonuclease A family, member 10	5.10004	-4.38847	17.3274	9.18988e-06	0.000190055	3.47618
Ex.vivo	ENSMUSG00000015134	56847	Aldh1a3	aldehyde dehydrogenase family 1, subfamily A3	5.10004	-4.38847	17.3274	9.18988e-06	0.000190055	3.47618
Ex.vivo	ENSMUSG00000078798	20859	Sult2a1	sulfotransferase family 2A, dehydroepiandrosterone (DHEA)-preferring, member 1	5.09921	-4.06449	17.3204	9.20888e-06	0.000190131	3.47455
Ex.vivo	ENSMUSG00000102973				5.10705	-4.24287	17.3189	9.21273e-06	0.000190131	3.47038
In.vitro	ENSMUSG00000034295	225288	Fhod3	formin homology 2 domain containing 3	-5.09814	-4.33411	-17.3072	9.24436e-06	0.000190586	3.63655
Ex.vivo	ENSMUSG00000035283	11554	Adrb1	adrenergic receptor, beta 1	3.33683	4.7328	17.2966	9.27313e-06	0.000190935	4.41659
Ex.vivo	ENSMUSG00000106153				5.09921	-4.07979	17.2939	9.28054e-06	0.000190935	3.46693
Ex.vivo	ENSMUSG00000030895	15458	Hpx	hemopexin	9.60685	-0.615172	17.2789	9.32142e-06	0.000191577	4.33616
Ex.vivo	ENSMUSG00000107075				4.8181	-3.82178	17.2723	9.33953e-06	0.00019175	3.59454
Ex.vivo	ENSMUSG00000035295	76646	Wdr38	WD repeat domain 38	4.71975	-0.495462	17.236	9.43976e-06	0.000193433	4.1574
Ex.vivo	ENSMUSG00000087683				6.28084	-2.70058	17.2356	9.44097e-06	0.000193433	4.18627
Ex.vivo	ENSMUSG00000057880	268860	Abat	4-aminobutyrate aminotransferase	4.70711	-3.72181	17.2287	9.46003e-06	0.000193623	3.63428
Ex.vivo	ENSMUSG00000087538				5.09954	-4.36518	17.2214	9.48053e-06	0.000193703	3.44581
Ex.vivo	ENSMUSG00000019762	70337	Iyd	iodotyrosine deiodinase	4.88554	-4.54972	17.219	9.48712e-06	0.000193703	3.54713
Ex.vivo	ENSMUSG00000014542	51811	Clec4f	C-type lectin domain family 4, member f	18.5232	4.31249	17.2161	9.49521e-06	0.000193703	4.4198
In.vitro	ENSMUSG00000026650	104362	Meig1	meiosis expressed gene 1	-4.42575	-3.81228	-17.2134	9.50298e-06	0.000193703	3.89733
Ex.vivo	ENSMUSG00000023243	16529	Kcnk5	potassium channel, subfamily K, member 5	5.01548	-4.08253	17.1984	9.54502e-06	0.000194191	3.4793
Ex.vivo	ENSMUSG00000021492	58992	F12	coagulation factor XII (Hageman factor)	5.08292	-4.30841	17.1978	9.54654e-06	0.000194191	3.44694
In.vitro	ENSMUSG00000024812	21873	Tjp2	tight junction protein 2	-3.5428	3.0891	-17.189	9.57152e-06	0.0001945	4.51006
Ex.vivo	ENSMUSG00000059657	268885	Stfa2l1	stefin A2 like 1	5.08312	-4.23846	17.1853	9.58199e-06	0.000194514	3.4432
Ex.vivo	ENSMUSG00000076939	404743	Iglv3	immunoglobulin lambda variable 3	5.10006	-4.31227	17.1741	9.6138e-06	0.00019496	3.43184
Ex.vivo	ENSMUSG00000035863	18483	Palm	paralemmin	4.23036	3.17992	17.1666	9.63494e-06	0.000195189	4.50943
Ex.vivo	ENSMUSG00000086245				5.09934	-4.19303	17.1584	9.65827e-06	0.000195462	3.42765
Ex.vivo	ENSMUSG00000042514	225266	Klhl14	kelch-like 14	5.10015	-4.27393	17.1546	9.66918e-06	0.000195483	3.42615
In.vitro	ENSMUSG00000067872	399599	Ccdc87	coiled-coil domain containing 87	-4.75908	-4.50067	-17.1324	9.7329e-06	0.000196392	3.73312
Ex.vivo	ENSMUSG00000055235	269633	Wdr86	WD repeat domain 86	4.45563	-3.42991	17.1321	9.73392e-06	0.000196392	3.72333
shared	ENSMUSG00000037710	52637	Cisd1	CDGSH iron sulfur domain 1	-1.25472	5.26584	-17.1231	9.75993e-06	0.000196444	4.30304
Ex.vivo	ENSMUSG00000029832	18025	Nfe2l3	nuclear factor, erythroid derived 2, like 3	4.88135	-4.03554	17.1214	9.7648e-06	0.000196444	3.52072
Ex.vivo	ENSMUSG00000097170	100036523	Gm16982	predicted gene, 16982	4.37425	-3.89642	17.1209	9.76626e-06	0.000196444	3.75744
Ex.vivo	ENSMUSG00000098334	102466793	Mir7043	microRNA 7043	4.63376	-4.26705	17.1156	9.78164e-06	0.000196555	3.63574
In.vitro	ENSMUSG00000049091	20768	Sephs2	selenophosphate synthetase 2	-2.31057	5.82173	-17.101	9.82388e-06	0.000197204	4.22129
shared	ENSMUSG00000015961	11566	Adss	adenylosuccinate synthetase, non muscle	-1.47597	5.83485	-17.0671	9.9233e-06	0.000198998	4.24788
In.vitro	ENSMUSG00000024360	225363	Etf1	eukaryotic translation termination factor 1	-1.53925	6.68774	-17.044	9.99175e-06	0.000200168	4.12819
Ex.vivo	ENSMUSG00000105022				4.99687	-4.44069	17.03	1.00334e-05	0.000200799	3.43911
shared	ENSMUSG00000028809	51796	Srrm1	serine/arginine repetitive matrix 1	1.42019	6.69687	17.0202	1.00628e-05	0.000201185	4.12604
Ex.vivo	ENSMUSG00000005696	20400	Sh2d1a	SH2 domain containing 1A	5.01688	-4.20374	17.014	1.00814e-05	0.000201354	3.42487
In.vitro	ENSMUSG00000063060	20680	Sox7	SRY (sex determining region Y)-box 7	-5.18712	-4.21838	-17.0014	1.01194e-05	0.000201886	3.50831
Ex.vivo	ENSMUSG00000096336	243420	Igkv1-135	immunoglobulin kappa variable 1-135	5.01688	-4.21618	16.9984	1.01284e-05	0.000201886	3.4203
In.vitro	ENSMUSG00000096945				-4.32734	-4.26368	-16.9944	1.01405e-05	0.000201925	3.87354
In.vitro	ENSMUSG00000004668	268379	Abca13	ATP-binding cassette, sub-family A (ABC1), member 13	-4.85722	-4.44492	-16.9875	1.01615e-05	0.000202138	3.64835
Ex.vivo	ENSMUSG00000036528	19024	Ppfibp2	PTPRF interacting protein, binding protein 2 (liprin beta 2)	2.65869	4.56424	16.9689	1.02179e-05	0.000203058	4.41222
In.vitro	ENSMUSG00000003380	14470	Rabac1	Rab acceptor 1 (prenylated)	-1.58107	7.44374	-16.9415	1.03021e-05	0.000204526	4.19923
Ex.vivo	ENSMUSG00000029368	11657	Alb	albumin	11.473	0.53975	16.9201	1.03682e-05	0.000205606	4.32947
Ex.vivo	ENSMUSG00000087644				4.63344	-3.73325	16.9172	1.03772e-05	0.000205606	3.57763
Ex.vivo	ENSMUSG00000086330	69320	1700007J10Rik	RIKEN cDNA 1700007J10 gene	3.68735	-4.40869	16.894	1.04499e-05	0.000206838	3.98996
Ex.vivo	ENSMUSG00000083796				4.37786	-3.63203	16.8855	1.04764e-05	0.000207157	3.68651
Ex.vivo	ENSMUSG00000105568				4.81796	-3.98953	16.876	1.05064e-05	0.00020729	3.47869
In.vitro	ENSMUSG00000013936	17906	Myl2	myosin, light polypeptide 2, regulatory, cardiac, slow	-4.20642	-3.88438	-16.8739	1.0513e-05	0.00020729	3.88668
Ex.vivo	ENSMUSG00000031342	14758	Gpm6b	glycoprotein m6b	8.95296	0.181055	16.8734	1.05145e-05	0.00020729	4.2975
In.vitro	ENSMUSG00000038633	13244	Degs1	delta(4)-desaturase, sphingolipid 1	-2.14147	8.07729	-16.8463	1.06005e-05	0.000208778	4.03119
In.vitro	ENSMUSG00000011171	22355	Vipr2	vasoactive intestinal peptide receptor 2	-4.94592	-4.39244	-16.8359	1.06339e-05	0.000209228	3.56511
Ex.vivo	ENSMUSG00000087549	108168742	Gm13427	predicted gene 13427	4.65253	-4.21196	16.8245	1.06702e-05	0.000209735	3.54126
Ex.vivo	ENSMUSG00000082057	100417476	Gm15789	heat shock protein 1 (chaperonin) pseudogene	4.98679	-4.27905	16.8142	1.07035e-05	0.000210181	3.38034
In.vitro	ENSMUSG00000091514	100503003	Gm17484	predicted gene, 17484	-4.2063	-4.0214	-16.7695	1.08489e-05	0.000212825	3.85563
Ex.vivo	ENSMUSG00000097887				4.53718	-1.54188	16.754	1.08999e-05	0.000213401	3.95466
In.vitro	ENSMUSG00000067194	66235	Eif1ax	eukaryotic translation initiation factor 1A, X-linked	-2.24373	5.32644	-16.7539	1.09004e-05	0.000213401	4.1468
shared	ENSMUSG00000003184	54131	Irf3	interferon regulatory factor 3	1.40859	5.83332	16.7508	1.09105e-05	0.000213401	4.07695
In.vitro	ENSMUSG00000074635	67304	3110070M22Rik	RIKEN cDNA 3110070M22 gene	-4.6702	-3.94766	-16.7466	1.09244e-05	0.000213462	3.65709
Ex.vivo	ENSMUSG00000095868	115487263	Gm23136	predicted gene, 23136	4.30917	-4.06551	16.7407	1.0944e-05	0.000213544	3.6747
In.vitro	ENSMUSG00000029816	93695	Gpnmb	glycoprotein (transmembrane) nmb	-6.42832	11.0754	-16.7388	1.09501e-05	0.000213544	3.99892
In.vitro	ENSMUSG00000041180	226098	Hectd2	HECT domain E3 ubiquitin protein ligase 2	-5.11118	-4.2421	-16.7171	1.10224e-05	0.000214572	3.45757
shared	ENSMUSG00000019795	18537	Pcmt1	protein-L-isoaspartate (D-aspartate) O-methyltransferase 1	-1.40393	6.28928	-16.7158	1.10267e-05	0.000214572	4.2219
shared	ENSMUSG00000027639	56045	Samhd1	SAM domain and HD domain, 1	1.45577	8.17584	16.7133	1.10353e-05	0.000214572	4.14235
Ex.vivo	ENSMUSG00000087492				4.76521	-4.58391	16.6862	1.11264e-05	0.000216132	3.44714
In.vitro	ENSMUSG00000040133	381413	Gpr176	G protein-coupled receptor 176	-10.3996	0.603556	-16.6784	1.11527e-05	0.00021643	4.14114
Ex.vivo	ENSMUSG00000016024	16803	Lbp	lipopolysaccharide binding protein	10.6314	-0.163611	16.6711	1.11774e-05	0.000216553	4.27062
In.vitro	ENSMUSG00000026437	18557	Cdk18	cyclin-dependent kinase 18	-4.70362	6.07753	-16.6701	1.11808e-05	0.000216553	4.14264
Ex.vivo	ENSMUSG00000036459	101543	Wtip	WT1-interacting protein	2.59988	3.69322	16.659	1.12186e-05	0.00021674	4.31762
In.vitro	ENSMUSG00000021303	14706	Gng4	guanine nucleotide binding protein (G protein), gamma 4	-4.76825	-3.91283	-16.6586	1.122e-05	0.00021674	3.58891
Ex.vivo	ENSMUSG00000089994				4.7704	-4.06296	16.6576	1.12233e-05	0.00021674	3.43617
In.vitro	ENSMUSG00000073010	331493	Gm5127	predicted gene 5127	-4.54488	-4.5789	-16.642	1.12767e-05	0.000217559	3.67864
Ex.vivo	ENSMUSG00000088705	115487624	Gm25549	predicted gene, 25549	4.32978	-4.12666	16.6327	1.13088e-05	0.000217967	3.63298
Ex.vivo	ENSMUSG00000096490	667550	Igkv10-94	immunoglobulin kappa variable 10-94	4.92058	-4.26402	16.6189	1.13565e-05	0.000218642	3.35358
Ex.vivo	ENSMUSG00000021200	65256	Asb2	ankyrin repeat and SOCS box-containing 2	7.56281	2.99157	16.613	1.1377e-05	0.000218642	4.30469
In.vitro	ENSMUSG00000027420	12075	Bfsp1	beaded filament structural protein 1, in lens-CP94	-4.65601	-4.53121	-16.6099	1.13878e-05	0.000218642	3.62212
Ex.vivo	ENSMUSG00000105545				4.92053	-4.28428	16.6098	1.13879e-05	0.000218642	3.35089
Ex.vivo	ENSMUSG00000020323	73106	Prss57	protease, serine 57	4.92053	-4.31828	16.6025	1.14136e-05	0.000218886	3.34868
In.vitro	ENSMUSG00000037742	13627	Eef1a1	eukaryotic translation elongation factor 1 alpha 1	-1.81454	9.0978	-16.5998	1.14228e-05	0.000218886	3.98727
In.vitro	ENSMUSG00000047996	546336	Prrg1	proline rich Gla (G-carboxyglutamic acid) 1	-4.54433	-3.61253	-16.5918	1.14509e-05	0.000219213	3.66374
shared	ENSMUSG00000018507	22368	Trpv2	transient receptor potential cation channel, subfamily V, member 2	-1.3027	7.59938	-16.5885	1.14623e-05	0.000219221	4.03324
Ex.vivo	ENSMUSG00000102970				4.63347	-3.84438	16.5739	1.15136e-05	0.00021999	3.47524
Ex.vivo	ENSMUSG00000039637	78885	Coro7	coronin 7	1.6074	7.41596	16.5684	1.15328e-05	0.000220145	4.00612
Ex.vivo	ENSMUSG00000030131	17837	Mug2	murinoglobulin 2	4.77216	-4.53636	16.5483	1.16042e-05	0.000221173	3.4025
Ex.vivo	ENSMUSG00000064778	115487514	Snord59a	small nucleolar RNA, C/D box 59A	4.51874	-4.00408	16.5469	1.1609e-05	0.000221173	3.52044
Ex.vivo	ENSMUSG00000085276				4.48975	-4.69661	16.5406	1.16316e-05	0.000221392	3.53192
Ex.vivo	ENSMUSG00000064796				4.03558	-4.31786	16.5374	1.16431e-05	0.000221397	3.73552
Ex.vivo	ENSMUSG00000066363	238393	Serpina3f	serine (or cysteine) peptidase inhibitor, clade A, member 3F	11.3903	0.320162	16.5181	1.1712e-05	0.000222495	4.215
In.vitro	ENSMUSG00000026582	20339	Sele	selectin, endothelial cell	-5.02223	-4.29224	-16.512	1.17338e-05	0.000222639	3.43493
Ex.vivo	ENSMUSG00000041831	83672	Sytl3	synaptotagmin-like 3	4.76472	-3.90353	16.5095	1.17431e-05	0.000222639	3.3943
In.vitro	ENSMUSG00000034486	14472	Gbx2	gastrulation brain homeobox 2	-4.54607	-3.72849	-16.5039	1.17633e-05	0.000222639	3.63644
In.vitro	ENSMUSG00000038712	75007	Mindy1	MINDY lysine 48 deubiquitinase 1	-1.94151	6.27682	-16.5035	1.17645e-05	0.000222639	3.97277
shared	ENSMUSG00000038206	50753	Fbxo8	F-box protein 8	-1.36373	4.60336	-16.4839	1.18357e-05	0.00022376	4.11845
Ex.vivo	ENSMUSG00000002699	16822	Lcp2	lymphocyte cytosolic protein 2	2.41984	7.90916	16.4757	1.18655e-05	0.00022376	3.93542
Ex.vivo	ENSMUSG00000097240				3.94299	-3.82152	16.473	1.18754e-05	0.00022376	3.75614
shared	ENSMUSG00000039463	77031	Slc9a8	solute carrier family 9 (sodium/hydrogen exchanger), member 8	1.11978	5.60307	16.4723	1.18778e-05	0.00022376	4.12185
In.vitro	ENSMUSG00000037379	100689	Spon2	spondin 2, extracellular matrix protein	-4.49703	-4.59493	-16.4717	1.18802e-05	0.00022376	3.64716
Ex.vivo	ENSMUSG00000063683	107146	Glyat	glycine-N-acyltransferase	4.88346	-4.38236	16.4678	1.18943e-05	0.000223813	3.32568
Ex.vivo	ENSMUSG00000095007	619960	Igkv12-41	immunoglobulin kappa chain variable 12-41	4.81677	-4.50519	16.4521	1.19521e-05	0.00022457	3.35242
In.vitro	ENSMUSG00000046733	232431	Gprc5a	G protein-coupled receptor, family C, group 5, member A	-5.0643	-4.12733	-16.448	1.19671e-05	0.00022457	3.39718
Ex.vivo	ENSMUSG00000102863				4.88518	-4.14678	16.4458	1.19754e-05	0.00022457	3.31819
Ex.vivo	ENSMUSG00000087629				4.58575	-4.63217	16.4418	1.199e-05	0.00022457	3.45754
Ex.vivo	ENSMUSG00000082286				3.71055	6.89982	16.4415	1.19911e-05	0.00022457	3.95012
Ex.vivo	ENSMUSG00000032621	218543	Srek1	splicing regulatory glutamine/lysine-rich protein 1	1.79685	5.34195	16.4344	1.20173e-05	0.000224848	4.0435
shared	ENSMUSG00000031246	56726	Sh3bgrl	SH3-binding domain glutamic acid-rich protein like	-1.48783	8.18457	-16.4247	1.20533e-05	0.00022531	4.02659
Ex.vivo	ENSMUSG00000101167				4.58554	-4.65067	16.4198	1.20714e-05	0.000225381	3.45097
Ex.vivo	ENSMUSG00000037326	50817	Capn15	calpain 15	2.13449	3.65628	16.4176	1.20799e-05	0.000225381	4.20028
Ex.vivo	ENSMUSG00000085819				4.51857	-3.79462	16.4129	1.20974e-05	0.000225495	3.47992
In.vitro	ENSMUSG00000036438	12314	Calm2	calmodulin 2	-1.83035	8.39971	-16.4026	1.2136e-05	0.000226002	3.83239
shared	ENSMUSG00000046410	52150	Kcnk6	potassium inwardly-rectifying channel, subfamily K, member 6	1.21217	6.22266	16.3915	1.21774e-05	0.000226561	4.08554
Ex.vivo	ENSMUSG00000079019	16336	Insl3	insulin-like 3	4.63481	-3.89934	16.3856	1.21997e-05	0.000226764	3.41762
In.vitro	ENSMUSG00000100798	100503197	Gm19589	predicted gene, 19589	-4.33642	-4.65067	-16.3812	1.22165e-05	0.000226847	3.68576
Ex.vivo	ENSMUSG00000053877	100043597	Srcap	Snf2-related CREBBP activator protein	2.08931	2.39727	16.3784	1.22271e-05	0.000226847	4.26695
Ex.vivo	ENSMUSG00000001741	16170	Il16	interleukin 16	2.12072	5.73269	16.3715	1.22529e-05	0.000226978	3.96616
Ex.vivo	ENSMUSG00000081677				4.88541	-4.37296	16.3704	1.2257e-05	0.000226978	3.29523
Ex.vivo	ENSMUSG00000053889				4.88602	-4.28556	16.3641	1.2281e-05	0.000227038	3.29302
Ex.vivo	ENSMUSG00000101586				4.88593	-4.31997	16.3617	1.22904e-05	0.000227038	3.29231
Ex.vivo	ENSMUSG00000093485				3.94204	-4.44279	16.3606	1.22946e-05	0.000227038	3.72226
Ex.vivo	ENSMUSG00000095335	667940	Igkv3-5	immunoglobulin kappa chain variable 3-5	4.88542	-4.34209	16.3523	1.23261e-05	0.000227403	3.28971
Ex.vivo	ENSMUSG00000102352				4.51863	-3.88951	16.3494	1.23373e-05	0.000227403	3.46054
In.vitro	ENSMUSG00000102841				-4.24326	-4.69259	-16.3215	1.24443e-05	0.000229162	3.70517
In.vitro	ENSMUSG00000041809	71877	Efhc1	EF-hand domain (C-terminal) containing 1	-5.0221	-4.21035	-16.3174	1.24601e-05	0.000229241	3.37587
In.vitro	ENSMUSG00000022322	20419	Shcbp1	Shc SH2-domain binding protein 1	-2.03069	3.43115	-16.3121	1.24807e-05	0.000229407	4.23626
In.vitro	ENSMUSG00000016552	239554	Foxred2	FAD-dependent oxidoreductase domain containing 2	-8.003	0.85109	-16.3083	1.24953e-05	0.000229462	3.83075
Ex.vivo	ENSMUSG00000105231	404740	Iglj3	immunoglobulin lambda joining 3	4.58656	-4.06383	16.3047	1.25094e-05	0.000229509	3.4154
In.vitro	ENSMUSG00000037242	29876	Clic4	chloride intracellular channel 4 (mitochondrial)	-2.75541	8.25225	-16.2652	1.26639e-05	0.000232086	3.84469
Ex.vivo	ENSMUSG00000089987				4.48911	-3.96092	16.2629	1.26733e-05	0.000232086	3.4477
Ex.vivo	ENSMUSG00000102703				4.77154	-4.5237	16.2337	1.27889e-05	0.000233965	3.30718
Ex.vivo	ENSMUSG00000086474				4.81668	-4.42253	16.2311	1.27995e-05	0.000233965	3.28512
Ex.vivo	ENSMUSG00000085637	100503166	1700048M11Rik	RIKEN cDNA 1700048M11 gene	4.45484	-4.28556	16.2252	1.2823e-05	0.00023418	3.4519
In.vitro	ENSMUSG00000085912	100504267	Trp53cor1	tumor protein p53 pathway corepressor 1	-6.53628	-1.56496	-16.2004	1.29227e-05	0.000235696	3.88893
In.vitro	ENSMUSG00000022123	64929	Scel	sciellin	-4.29287	-3.80172	-16.1986	1.29298e-05	0.000235696	3.64736
Ex.vivo	ENSMUSG00000099481	102443350	Xndc1	Xrcc1 N-terminal domain containing 1	4.08641	1.83287	16.1912	1.29599e-05	0.000235991	4.20286
Ex.vivo	ENSMUSG00000033004	105689	Mycbp2	MYC binding protein 2, E3 ubiquitin protein ligase	2.88977	6.02478	16.1887	1.29698e-05	0.000235991	3.93263
In.vitro	ENSMUSG00000021996	13885	Esd	esterase D/formylglutathione hydrolase	-2.77886	7.58283	-16.1782	1.30126e-05	0.000236552	3.79338
Ex.vivo	ENSMUSG00000028270	14469	Gbp2	guanylate binding protein 2	2.24989	5.90115	16.1384	1.31759e-05	0.000239302	4.04606
Ex.vivo	ENSMUSG00000071054	224903	Safb	scaffold attachment factor B	1.72507	5.51327	16.1339	1.31945e-05	0.00023942	3.9546
Ex.vivo	ENSMUSG00000089015				4.49039	-4.00109	16.0995	1.33377e-05	0.00024164	3.39677
In.vitro	ENSMUSG00000034765	240672	Dusp5	dual specificity phosphatase 5	-3.55017	4.87229	-16.0987	1.33412e-05	0.00024164	4.16407
Ex.vivo	ENSMUSG00000105982	102466987	Mir6896	microRNA 6896	3.91042	-4.91069	16.0906	1.33752e-05	0.000242035	3.65255
Ex.vivo	ENSMUSG00000029553	21426	Tfec	transcription factor EC	2.09149	5.13448	16.0836	1.34047e-05	0.000242347	3.96882
In.vitro	ENSMUSG00000022336	16341	Eif3e	eukaryotic translation initiation factor 3, subunit E	-1.58753	6.15538	-16.0739	1.34459e-05	0.000242869	3.91554
In.vitro	ENSMUSG00000023064	20618	Sncg	synuclein, gamma	-4.17764	-4.71447	-16.0681	1.34703e-05	0.000242869	3.65306
Ex.vivo	ENSMUSG00000102670				4.31024	-4.47437	16.0674	1.34733e-05	0.000242869	3.4691
Ex.vivo	ENSMUSG00000025936	241041	Gm4956	predicted gene 4956	4.77235	-4.41614	16.0652	1.34825e-05	0.000242869	3.25487
Ex.vivo	ENSMUSG00000031229	22589	Atrx	ATRX, chromatin remodeler	1.80604	6.51715	16.0538	1.35312e-05	0.000243524	3.90259
In.vitro	ENSMUSG00000103486				-3.94115	-4.00545	-16.0503	1.35462e-05	0.000243574	3.73917
Ex.vivo	ENSMUSG00000084575	115489188	Gm23656	predicted gene, 23656	4.63387	-4.32748	16.0343	1.36146e-05	0.000244337	3.31007
Ex.vivo	ENSMUSG00000082497				4.76556	-4.46109	16.0328	1.3621e-05	0.000244337	3.24801
Ex.vivo	ENSMUSG00000097300				4.77266	-4.28102	16.0318	1.36256e-05	0.000244337	3.24435
In.vitro	ENSMUSG00000040231	58867	Syngr4	synaptogyrin 4	-4.65577	-4.22901	-16.0234	1.36616e-05	0.000244637	3.44268
Ex.vivo	ENSMUSG00000095079	238447	Igha	immunoglobulin heavy constant alpha	4.77256	-4.33077	16.0221	1.3667e-05	0.000244637	3.24142
In.vitro	ENSMUSG00000021037	217737	Ahsa1	AHA1, activator of heat shock protein ATPase 1	-1.94042	7.3034	-15.9992	1.37665e-05	0.000246196	3.81499
shared	ENSMUSG00000027763	56758	Mbnl1	muscleblind like splicing factor 1	-1.21618	8.9725	-15.996	1.37804e-05	0.000246222	3.72189
Ex.vivo	ENSMUSG00000023367	66058	Tmem176a	transmembrane protein 176A	3.61234	5.35905	15.9821	1.38414e-05	0.00024709	4.03282
shared	ENSMUSG00000030061	22200	Uba3	ubiquitin-like modifier activating enzyme 3	-1.46859	5.17305	-15.9769	1.38641e-05	0.000247272	4.05234
Ex.vivo	ENSMUSG00000045053	225030	Kcng3	potassium voltage-gated channel, subfamily G, member 3	3.77629	-4.23134	15.9701	1.38941e-05	0.000247585	3.67145
Ex.vivo	ENSMUSG00000037791	268448	Phf12	PHD finger protein 12	1.85551	4.8152	15.9463	1.39994e-05	0.000249236	3.91
Ex.vivo	ENSMUSG00000096573	75188	1700009J07Rik	RIKEN cDNA 1700009J07 gene	4.58666	-3.97983	15.9361	1.40446e-05	0.000249818	3.30141
In.vitro	ENSMUSG00000039313	209743	Minar1	membrane integral NOTCH2 associated receptor 1	-4.9451	-4.1656	-15.9301	1.40712e-05	0.000250061	3.28968
Ex.vivo	ENSMUSG00000101609	63830	Kcnq1ot1	KCNQ1 overlapping transcript 1	4.81161	3.39439	15.9274	1.40835e-05	0.000250061	4.11599
Ex.vivo	ENSMUSG00000059334	333473	Zfp36l3	zinc finger protein 36, C3H type-like 3	4.76513	-4.34001	15.9123	1.41512e-05	0.000251038	3.21069
Ex.vivo	ENSMUSG00000079560	15400	Hoxa3	homeobox A3	4.45347	-4.0373	15.9015	1.41998e-05	0.000251386	3.35206
Ex.vivo	ENSMUSG00000006307	75410	Kmt2b	lysine (K)-specific methyltransferase 2B	2.37837	3.52973	15.9008	1.42031e-05	0.000251386	4.0564
Ex.vivo	ENSMUSG00000105860				4.45434	-4.69259	15.8986	1.42131e-05	0.000251386	3.35074
Ex.vivo	ENSMUSG00000025497	72040	Cdhr5	cadherin-related family member 5	4.58578	-4.59895	15.8967	1.42215e-05	0.000251386	3.28951
In.vitro	ENSMUSG00000039496	227526	Cdnf	cerebral dopamine neurotrophic factor	-4.85584	-4.34915	-15.8922	1.42419e-05	0.000251522	3.31634
Ex.vivo	ENSMUSG00000031431	14605	Tsc22d3	TSC22 domain family, member 3	2.54993	6.82637	15.876	1.43159e-05	0.000252604	3.76906
shared	ENSMUSG00000061461	66278	Smim20	small integral membrane protein 20	-1.1943	5.09868	-15.87	1.4343e-05	0.000252858	3.84786
Ex.vivo	ENSMUSG00000099045	102465194	Mir6374	microRNA 6374	4.31086	-4.10153	15.8619	1.43802e-05	0.000253289	3.4046
Ex.vivo	ENSMUSG00000103313				4.63378	-4.26705	15.8244	1.45534e-05	0.000255988	3.24452
Ex.vivo	ENSMUSG00000035067	219149	Xkr6	X-linked Kx blood group related 6	4.7057	-4.44994	15.8231	1.45593e-05	0.000255988	3.21058
Ex.vivo	ENSMUSG00000097593				4.14866	-4.81944	15.7785	1.47689e-05	0.000259213	3.45095
Ex.vivo	ENSMUSG00000055730	102022	Ces2a	carboxylesterase 2A	4.14866	-4.81944	15.7785	1.47689e-05	0.000259213	3.45095
Ex.vivo	ENSMUSG00000076619	777655	Ighj3	immunoglobulin heavy joining 3	4.03399	-4.22944	15.7582	1.48652e-05	0.000260391	3.49492
Ex.vivo	ENSMUSG00000024939	17826	Fam89b	family with sequence similarity 89, member B	4.03399	-4.22944	15.7582	1.48652e-05	0.000260391	3.49492
In.vitro	ENSMUSG00000057531	94245	Dtnbp1	dystrobrevin binding protein 1	-1.62535	6.98374	-15.7561	1.48753e-05	0.000260391	3.68991
Ex.vivo	ENSMUSG00000026135	77264	Zfp142	zinc finger protein 142	2.16345	3.43474	15.7358	1.49729e-05	0.000261868	4.03233
Ex.vivo	ENSMUSG00000039115	104099	Itga9	integrin alpha 9	4.73843	6.66631	15.7199	1.50495e-05	0.000262975	3.75044
Ex.vivo	ENSMUSG00000037355	71101	Uvssa	UV stimulated scaffold protein A	3.17717	2.77734	15.7167	1.50647e-05	0.00026301	4.06113
In.vitro	ENSMUSG00000029304	20750	Spp1	secreted phosphoprotein 1	-3.89711	10.4068	-15.714	1.5078e-05	0.00026301	3.61589
Ex.vivo	ENSMUSG00000065725	115486130	Gm26165	predicted gene, 26165	4.37441	-4.03913	15.7055	1.51196e-05	0.000263504	3.32637
Ex.vivo	ENSMUSG00000077897	100124488	Mir511	microRNA 511	3.68722	-4.45694	15.6996	1.51482e-05	0.00026377	3.62263
In.vitro	ENSMUSG00000035829	241289	Ppp1r26	protein phosphatase 1, regulatory subunit 26	-3.62516	-4.29395	-15.6912	1.5189e-05	0.000264042	3.74045
shared	ENSMUSG00000024260	269003	Sap130	Sin3A associated protein	1.35476	4.90689	15.691	1.51904e-05	0.000264042	3.91247
Ex.vivo	ENSMUSG00000104088				4.52015	-4.65404	15.6782	1.52529e-05	0.000264717	3.25097
Ex.vivo	ENSMUSG00000032348	14860	Gsta4	glutathione S-transferase, alpha 4	3.2078	0.508022	15.6776	1.52559e-05	0.000264717	3.96777
Ex.vivo	ENSMUSG00000090016	105245508	Gm16578	predicted gene 16578	4.63401	-4.5536	15.6703	1.52921e-05	0.000265112	3.19573
Ex.vivo	ENSMUSG00000105973				4.65246	-4.24877	15.6315	1.54846e-05	0.000268215	3.17485
Ex.vivo	ENSMUSG00000042638	14917	Gucy2c	guanylate cyclase 2c	4.65243	-4.25987	15.6222	1.55315e-05	0.000268792	3.1719
In.vitro	ENSMUSG00000020434	67430	4921536K21Rik	RIKEN cDNA 4921536K21 gene	-4.3358	-3.78982	-15.617	1.55576e-05	0.00026901	3.4473
In.vitro	ENSMUSG00000095889	780939	Ighv1-58	immunoglobulin heavy variable 1-58	-3.99065	-4.37561	-15.6138	1.55741e-05	0.00026906	3.58243
shared	ENSMUSG00000020349	19052	Ppp2ca	protein phosphatase 2 (formerly 2A), catalytic subunit, alpha isoform	-0.83363	8.01684	-15.6091	1.55978e-05	0.000269235	3.60696
Ex.vivo	ENSMUSG00000086288				4.37699	-4.19303	15.6048	1.56195e-05	0.000269375	3.29317
shared	ENSMUSG00000000827	66314	Tpd52l2	tumor protein D52-like 2	-1.23778	6.0937	-15.5946	1.56711e-05	0.00027003	3.65039
Ex.vivo	ENSMUSG00000084845	381582	Tmem240	transmembrane protein 240	3.94434	0.35826	15.5772	1.57596e-05	0.00027132	3.96223
In.vitro	ENSMUSG00000021587	18548	Pcsk1	proprotein convertase subtilisin/kexin type 1	-7.85792	-1.65492	-15.5713	1.579e-05	0.000271608	3.93116
Ex.vivo	ENSMUSG00000085310				4.45449	-4.65404	15.561	1.58428e-05	0.00027228	3.24381
In.vitro	ENSMUSG00000085772	414116	D630024D03Rik	RIKEN cDNA D630024D03 gene	-4.15014	-3.81571	-15.5562	1.58678e-05	0.000272473	3.5021
In.vitro	ENSMUSG00000037868	13654	Egr2	early growth response 2	-2.03703	3.91041	-15.5405	1.59489e-05	0.000273261	3.96136
Ex.vivo	ENSMUSG00000022194	12050	Bcl2l2	BCL2-like 2	2.76537	3.55134	15.5393	1.59552e-05	0.000273261	3.93051
shared	ENSMUSG00000003283	15162	Hck	hemopoietic cell kinase	1.22377	8.55653	15.538	1.59617e-05	0.000273261	3.60034
Ex.vivo	ENSMUSG00000026368	14060	F13b	coagulation factor XIII, beta subunit	4.6343	-4.48296	15.5367	1.59688e-05	0.000273261	3.15303
In.vitro	ENSMUSG00000102224	76873	4930447F24Rik	RIKEN cDNA 4930447F24 gene	-4.37902	-3.67154	-15.5128	1.60932e-05	0.000275057	3.39631
In.vitro	ENSMUSG00000047878	239559	A4galt	alpha 1,4-galactosyltransferase	-4.03321	-4.7626	-15.5112	1.61015e-05	0.000275057	3.5332
Ex.vivo	ENSMUSG00000037217	20964	Syn1	synapsin I	3.97567	3.54562	15.4998	1.61615e-05	0.000275646	3.94167
Ex.vivo	ENSMUSG00000060424	66297	Pantr1	POU domain, class 3, transcription factor 3 adjacent noncoding transcript 1	4.21642	-4.21508	15.4994	1.61638e-05	0.000275646	3.33182
Ex.vivo	ENSMUSG00000081378	628061	Rps13-ps4	ribosomal protein S13, pseudogene 4	5.11367	-2.50143	15.4965	1.61792e-05	0.000275671	3.75072
In.vitro	ENSMUSG00000085929				-4.75895	-4.3727	-15.4863	1.62332e-05	0.000276354	3.22902
Ex.vivo	ENSMUSG00000026649	75472	Cfap126	cilia and flagella associated protein 126	2.55167	1.35224	15.4771	1.62818e-05	0.000276722	3.98168
Ex.vivo	ENSMUSG00000092371				4.63379	-4.26003	15.4769	1.62827e-05	0.000276722	3.13414
Ex.vivo	ENSMUSG00000104822				4.32864	-3.97535	15.4679	1.63307e-05	0.0002773	3.27126
Ex.vivo	ENSMUSG00000030653	207728	Pde2a	phosphodiesterase 2A, cGMP-stimulated	2.3041	2.46105	15.4596	1.63755e-05	0.000277823	3.98343
Ex.vivo	ENSMUSG00000050212	230752	Eva1b	eva-1 homolog B (C. elegans)	2.79092	4.00032	15.4535	1.64082e-05	0.000277925	3.9109
Ex.vivo	ENSMUSG00000106682				4.63388	-4.38401	15.4471	1.64421e-05	0.000277925	3.12452
Ex.vivo	ENSMUSG00000001943	57276	Vsig2	V-set and immunoglobulin domain containing 2	4.63388	-4.32748	15.4459	1.64487e-05	0.000277925	3.12413
Ex.vivo	ENSMUSG00000091102				4.63387	-4.36189	15.445	1.64536e-05	0.000277925	3.12384
Ex.vivo	ENSMUSG00000107364				4.5862	-4.24877	15.4421	1.64693e-05	0.000277925	3.14501
Ex.vivo	ENSMUSG00000086872				4.3287	-4.05252	15.4395	1.64832e-05	0.000277925	3.26207
Ex.vivo	ENSMUSG00000021879	110083	Dnah12	dynein, axonemal, heavy chain 12	4.58619	-4.25241	15.4388	1.64868e-05	0.000277925	3.14396
In.vitro	ENSMUSG00000045345				-4.01305	-4.7626	-15.4362	1.6501e-05	0.000277925	3.51673
Ex.vivo	ENSMUSG00000099404				4.58586	-4.48886	15.435	1.65076e-05	0.000277925	3.14288
Ex.vivo	ENSMUSG00000101845				3.90453	-2.7861	15.4297	1.65364e-05	0.000278174	3.44389
shared	ENSMUSG00000020770	217331	Unk	unkempt family zinc finger	1.34681	4.88567	15.4217	1.65794e-05	0.000278553	3.82031
shared	ENSMUSG00000041890	26431	Git2	GIT ArfGAP 2	1.28325	6.56353	15.4203	1.65871e-05	0.000278553	3.67711
Ex.vivo	ENSMUSG00000095186				4.37643	-4.41394	15.417	1.6605e-05	0.000278619	3.23318
Ex.vivo	ENSMUSG00000022148	23880	Fyb	FYN binding protein	1.87161	8.56602	15.4095	1.66459e-05	0.000279068	3.46027
Ex.vivo	ENSMUSG00000086298				4.3111	-3.94019	15.3972	1.67134e-05	0.000279963	3.25637
Ex.vivo	ENSMUSG00000028053	192195	Ash1l	ASH1 like histone lysine methyltransferase	2.41699	5.22689	15.3912	1.67464e-05	0.000280269	3.68512
Ex.vivo	ENSMUSG00000098308				4.21552	-4.76528	15.3863	1.67734e-05	0.000280269	3.29574
Ex.vivo	ENSMUSG00000104399				3.94538	-2.40869	15.3862	1.6774e-05	0.000280269	3.65174
In.vitro	ENSMUSG00000001467	13121	Cyp51	cytochrome P450, family 51	-2.66698	5.69874	-15.376	1.683e-05	0.000280386	3.65182
Ex.vivo	ENSMUSG00000106005				4.586	-4.36801	15.3728	1.68478e-05	0.000280386	3.12277
Ex.vivo	ENSMUSG00000084381	100359413	AA413626	ribosomal protein L17 pseudogene	4.58599	-4.37402	15.372	1.68526e-05	0.000280386	3.12249
Ex.vivo	ENSMUSG00000076463	100039790	Trbv3	T cell receptor beta, variable 3	4.52057	-4.57828	15.372	1.68526e-05	0.000280386	3.15268
Ex.vivo	ENSMUSG00000081528				4.58598	-4.39301	15.3708	1.68588e-05	0.000280386	3.12213
Ex.vivo	ENSMUSG00000103778				4.58543	-4.46109	15.3696	1.68659e-05	0.000280386	3.12198
[truncated: 18,640 more rows]

## Sheet: PM_ex-PM_in
DEGs	ensembl	entrez	symbol	gene.name	logFC	AveExpr	t	P.Value	adj.P.Val	B
[truncated: 20,003 more rows]

[truncated: 1 more sheets: AM_ex-AM_in]
